# Supplementary material for: A circadian repressor promotes flowering via dual repression: PtTOC suppresses the floral inhibitor PtTFL2 in Pinus tabuliformis
Source: BMC Plant Biol. 2026 Mar 19;26:758. doi: 10.1186/s12870-026-08511-z (PMC13123111; doi:10.1186/s12870-026-08511-z)
Supplement: Supplementary file 1 — Supplementary Material 1. Figure. S1. Expression profiles of 19 RR genes exhibiting generally low expression levels in various organs of P. tabuliformis. The analyzed samples included: hypocotyls (n = 36), seedling needles (n = 90), sapling needles (n = 165), Sapling shoot apex (n = 51), Sapling stem cambium (n = 51), Adult needle(n = 468), Adult shoot apex (n = 69), Adult root (n = 16), Adult stem cambium (n = 51), Adult branch cambium (n = 60), Adult vegetative bud (n = 21), Male cone (n = 60), Female cone (n = 18), Embryo (n = 6), Pollen (n = 3), Ovule (n = 24), Callus (n = 18). [file 12870_2026_8511_MOESM1_ESM.zip › Supplementary/Table S2.xlsx]

## Sheet: PRR13
Table S2 Expression of RR genes in different organs of P. tabuliformis
Hypocotyl	Seedling_needle	Sapling_needle	Sapling_shoot_apex	Sapling_stem_cambium	Adult_needle	Adult_shoot_apex	Adult_root	Adult_stem_cambium	Adult_branch_cambium	Adult_vegetative_bud	Male_cone	Female_cone	Embryo	Pollen	Ovule	Callus
0	0	0.253977	0	0	0.553335	0.135751	0.11355	0.633424	0	0.304023	0.302953	0	0	0	0	0
0	0.572782	2.01019	0	0	0.857859	0.433881	0.406049	0	0	0	0.133447	0	0	0	0	0
0	0	2.55215	0	0.700023	0.745897	0.835861	1.07459	0	0	0	0	0	0	0	0	0
0.171485	0	1.90371	0	1.60295	2.89107	0.556564	0	0.166277	0	0.161784	0.522118	0.727769	0		0	0
0	0	0.394301	0	1.69194	2.53151	0.918696	1.28426	0	0	0	0	0.519876	0.2681		0	0
0	0	0.535686	0.193286	1.691	7.12222	0	0.345746	0.692094	0	0	0.2603	0.313944	0.1469		0	0
0	0	4.76228	0	0.765283	2.63711	0.375996	0.31614	0	0	0	0	0			0	0
0	0	2.05884	0.326762	0.881131	0.61903	0.146655	0.810677	0	0	0	0.134932	0.716755			0	0
0	0	3.74303	0	0	11.0428	0	0	0.156125	0	0	0.395778	0			0	0
0	0	2.12394	0.189908		1.48156	0	0.693075	0.316183	0	0	0	0			0	0
0	0	7.63763	0		1.42612	0.383612	0.186661	0.150172	0	0.153887	0	0			0	0
0	0	2.6565	0.358219		5.28372	0.183555	0.152616	0.162214	0	0.330478	0.090507	0			0	0
0	0	2.80707	0		5.04131	0.557783	0	0	0	0.155168	0	0			0	0
0	0	2.95962	0.176556		9.64497	0.31656	0	0.325568	0	0	0	0			0	0
0	0	2.39465	0.284564		2.99448	0.556968	1.1694	0	0	0	0.476275	0			0	0
0	0	1.41782	0.509801		3.18089	0	3.17148	0	0	0	0.331283	0			0	0
0	0	2.71429	0		11.0031	0		0.151192	0	0.273625	0	0			0	0
0	0	1.60697	0		12.6788	0.860654		0	0	0	0.19794	0			0	0
0	0.364102	1.84589	0		3.4005	0		0	0	0	0				0
0	0.187232	4.73426	0		6.46697	0		0	0	0	0.138007				0
0	0.410813	6.93906	0		1.39007	0		0	0	0	0.404807				0
0	0	1.95731	0.134609		0.282547	0		0	0		0				0
0	0.814473	3.06049	0		0.447675	0		0	0		0.169138				0
0	0.249481	3.80356	0.21888		0	0.552219		0.15334	0		0.429859				0
0	0.259788	0.618959	0		0	0		0	0		0.135407
0	0.22045	3.23799	0		0.741666	0		0	0		0.135662
0	0.255141	1.95866	0.116556		0.32547	0		0	0		0.289683
0	4.51971	0	0		0	0.151142		0	0		0
0	3.92425	2.95312	0		0.354581	0		0	0		0
0	0.308537	2.88691	0		0.86398	0.311891		0	0		0
0	9.92466	1.03326	0.629885		0.128528	0		0	0		0
0	12.7317	4.67635	0		0	0		0	0		0.27259
0	7.94472	3.11983	0.295297		0.308746	0		0	0		0
0	10.8573	1.88939	0		0	0		0	0		0
0	2.88203	3.93805	0		0	0		0	0		0
0	4.70924	1.61668	0		0.109276	0		0	0		0
0	1.62924	1.08503	0		0	0.496579		0	0		0
0	11.1119	2.11153	0		0	0		0	0		0
0	13.4705	0.934602	0		0	0		0	0		0
0	1.42368	0.123476	0		0.326682	0		0	0		1.06036
0	5.12493	0.962736	0		0	0.133324		0	0		0
0	44.6648	0.766216	0		0	0.394821		0.155785	0		0
0	3.56175	1.98783	0		0	0		0	0		0
0	9.27464	1.65873	0.161615		0	0		0	0		0
0	13.8772	1.1398	0		0	0		0	0		0
	3.02163	2.65151	0.159474		0	0		0	0		0
	10.3189	0.661997	0.500664		0	0		0	0		0
	2.41562	1.16062	0.660366		0	0		0	0		0
	12.1808	1.78557	0.309875		0	0		0	0		0
	8.80613	3.29749	0		0	0		0.238738	0		0
	13.8996	0.713937	0.156193		0.106133	0		0.401255	0		0
	12.4041	1.38295			0	0			0		0
	8.6892	1.56279			0	0			0		0
	0.671295	1.43996			0.078484	0.105797			0		0
	5.71766	4.02388			0.083401	0			0		0
	2.7049	3.09182			0.133646	0			0		0
	15.0861	4.60998			0.391493	0			0		0
	32.4045	1.39334			0	0			0		0
	9.00563	4.26022			0.255009	0			0		0
	8.76535	7.76506			0	0			0		0
	1.55805	1.41696			0	0.113839
	4.9478	3.087			0.176974	0
	4.9566	15.3388			0	0
	8.26899	5.87707			0.209642	0
	5.45842	3.74588			0	0
	0.687414	4.70102			0.422306	0
	2.94916	0.841415			0.293814	0.436296
	1.9877	0.889062			0	0.304157
	5.23529	1.1333			0.654331	0.251169
	1.9081	1.85191			1.07351
	7.5376	0.12484			0
	0.596038	0.930619			0.129053
	7.65433	0.365763			5.21056
	3.47886	0			1.80526
	1.30304	0.700483			1.18432
	1.57262	0			2.26631
	6.93932	0			2.81334
	2.95704	0.119385			0.793687
	0.91777	0.239567			7.22647
	1.17078	0.128274			1.23044
	5.23422	2.75183			4.0683
	2.67998	0			5.21752
	2.03048	0.244417			9.12688
	0.358005	0.228045			2.23111
	7.0332	0.273249			2.01143
	6.25264	0.268183			6.11646
	11.0431	0			7.14608
	4.02717	0			7.53264
	3.47664	0			9.18668
	0.833822	0			7.4051
	0.107022	0			0.883933
	0	0			5.63287
	0	0			2.79932
	0.107871	0			0.124844
	0	0			0
	0	0			0.141099
	0	0			0
	0	0			0.124129
	0	0			0.320769
	0	0			0
	0	0			0.229204
	0	0			0.999571
	0	0			0.090288
	0	0			0.61699
	0	0			1.04273
	0	0.111808			0
	0	0.12806			0
	0	0			0
	0	0			0
	0	0			0.180885
	0	0.48569			0
	0	0			0.12086
	0	0			0
	0	0.123668			0
	1.85535	0			0.037009
	1.03865	0			0.025502
	0.252983	0			0.18465
	0.130389	0			0.071423
	0	0			0.061696
	0	0			0.214498
	0.133346	0			0.320875
	0	0			0.413174
	0.125649	0			2.84816
	7.23253	0			0
	1.90986	0			0
	13.177	0			0
	0.181734	0			0.177719
	0.306396	0			0
	0.118256	0.103714			0
	0	0			0.198012
	0.215002	0			0
	0.484759	0			0.094377
	0	0			0
	0	0			0.888833
	0	0			0.808954
	0.961992	0			0
	0.591777	0			0.176974
	0.088613	0			0
	0.411264	3.18109			0.209642
	0.193297	6.12014			0
	0.094225	5.93951			0.422306
	0.158852	0			0.293814
	0.616679	0			0
	1.89978	0			0.654298
	0	0			0.088328
	0.638434	0			0
	0.263602	0			0
	0	0			0
	0	0			0
	0	0			0
	0	0			0
	0	0			0
	0	0			0
	0	0			0.147177
	0	0			0.408882
	0.27566	0.168524			0.395662
	0	0			0.14833
	0	0			0.144689
	0.152367	0.23454			0.152596
	0.372418	0			0
	0.143147	0			0
	0.353766	0			0
	0	0			0
	1.15231	0			0
	0.671135	0			0.127975
	0.272234				0.71398
	3.00178				0
	6.97642				0
	0.061327				1.2671
	2.86376				0.148494
	2.76489				0
	1.01737				0
	0.420348				0
	0.065064				0
	4.88507				0.250997
	0.768214				0
	1.0326				0
	0				0
	0				0
	0.957918				0.296093
	0				0.072891
	1.22097				0.117435
	2.31147				0
	0.567895				0
	0.304554				0.142617
	1.05444				0.297434
	0.731136				0.35874
	1.54448				0
	0.87822				0.13403
	2.99548				0
	0.072993				0.11303
	0				0
	0.620324				0
	0				0.153691
	0.070742				0.668752
	0				0.134818
	0				0.278066
					0
					0
					0
					0
					0
					0
					0
					0.593074
					0
					0
					0
					0.118791
					0
					0
					0
					0.507985
					0
					0
					0
					0
					0
					0
					0
					0
					0
					0
					0.155413
					0
					0.153144
					0
					0.124322
					0
					0
					0
					0.128245
					0
					0.242601
					0
					0
					0
					0
					0.212907
					0
					0
					0.123423
					0
					0
					0.363115
					0
					0.129368
					0.133589
					0.605257
					0.200805
					0
					0
					0.208189
					0
					0
					0.499517
					0
					0
					1.07728
					1.70852
					0.614481
					0.520397
					0.122489
					0.492637
					0
					0.122668
					0
					0
					1.32032
					4.22514
					0.400785
					6.35825
					2.01248
					1.58072
					0.127968
					0
					0
					0
					0.123025
					0.138719
					0.264813
					2.08611
					1.85219
					0.425191
					5.26203
					0.8844
					0
					0
					0
					0
					0
					0
					0
					0
					0.21825
					0.087619
					0
					0
					0.205251
					0
					0.085307
					0.155509
					0.109201
					0
					0.240615
					0.571048
					0
					0
					0
					0
					0
					0
					0
					0
					0
					0
					0.207766
					0.779448
					0.140761
					0.147454
					1.27513
					0
					0.120973
					0
					0
					0
					0
					0
					0.482117
					1.27039
					3.22944
					4.6804
					0.478147
					0.127684
					0.2529
					0
					0
					0.100688
					0
					0.12345
					1.13738
					6.19491
					2.61173
					8.2126
					6.45749
					0.357921
					0.144432
					0
					0
					0
					0
					0
					3.27093
					5.18105
					2.42016
					1.02883
					2.57069
					0.13065
					0.506441
					0
					0
					0.100452
					0.144628
					0
					0.087385
					0.075332
					0
					0
					0
					0
					0
					0.343251
					0
					0
					0
					0
					0
					0.341509
					0.23348
					0.114835
					0
					0.718685
					0
					0
					0
					0
					0.127866
					0.117543
					0.100586
					0.240928
					0.850165
					0
					2.40713
					0.497315
					0
					0
					0.106607
					0
					0
					0.734489
					1.58369
					1.51482
					2.56369
					1.57591
					1.0698
					0
					0.129464
					0.388502
					0
					0.12846
					0
					0.520777
					16.6501
					7.95056
					1.92984
					5.47128
					1.68162
					0.301466
					0
					0.137782
					0.158479
					0.252998
					0
					0.331187
					9.42775
					12.4039
					5.76995
					1.31286
					2.18167
					0.297713
					0.389277
					1.30324
					0.555878
					0.756011
					0.585072
					0
					0.081381
					0.443088
					0.10066
					0.069872
					0
					0.106839
					0
					0.174151
					0.162999
					0.096713
					0
					0
					0
					0
					0
					0
					0
					0
					0.149247
					0
					0
					2.08715
					2.51097
					3.37413
					1.41994
					0.922214
					2.42073
					2.38354
					0.604806
					2.44947
					1.68039
					7.38406

## Sheet: PRR14
Hypocotyl	Seedling_needle	Sapling_needle	Sapling_shoot_apex	Sapling_stem_cambium	Adult_needle	Adult_shoot_apex	Adult_root	Adult_stem_cambium	Adult_branch_cambium	Adult_vegetative_bud	Male_cone	Female_cone	Embryo	Pollen	Ovule	Callus
4.83236	10.0762	15.2055	18.5724	200.724	19.8231	18.6299	52.8989	97.6683	26.7109	22.4481	13.6816	182.251	13.437	0	21.225	2.48
6.25133	25.0018	4.18732	18.3237	99.416	11.9206	25.4067	54.6145	96.2267	22.7354	27.3636	15.3237	146.951	9.4458	0	14.455	3.8439
4.01485	15.5224	8.48966	20.3735	131.073	19.9538	30.593	47.3044	94.9071	23.037	13.4292	25.866	151.943	10.391	0	12.417	2.053
9.07004	9.68287	5.81787	20.6725	161.663	13.2857	21.1818	32.5622	127.931	44.8393	40.1769	21.6391	129.312	0.9445		23.7	4.1524
2.32037	15.296	6.78068	31.3968	178.766	14.426	38.6696	45.1887	131.026	34.9969	53.4843	8.98864	94.0924	2.0039		14.253	3.9069
2.5954	9.10974	7.10808	15.6249	152.995	12.3896	29.5799	32.2127	113.903	36.3647	33.3283	15.6533	112.603	5.7447		4.7918	4.2094
2.98872	7.59629	8.33555	23.3615	127.712	16.0881	14.6317	22.2593	156.962	71.8696	34.6353	10.4443	76.5117			12.82	4.3376
2.49277	15.6459	5.35205	23.909	104.329	10.3713	30.8953	35.77	171.419	70.5461	12.801	5.19071	66.3869			11.584	2.6192
2.80953	19.4764	10.0133	33.9136	99.3651	11.8218	11.2031	26.3959	139.614	69.9991	12.9173	14.6974	88.8646			13.527	4.8293
2.56663	17.5689	6.11263	13.3237		18.0007	17.1617	32.9953	122.149	68.2873	27.2535	15.7565	37.4218			8.6464	17.589
5.94563	12.8232	12.778	22.998		10.8231	16.6945	24.3302	118.126	62.9559	15.306	17.7051	40.1186			6.6553	6.8911
2.18541	19.6197	9.27931	34.3761		18.6617	21.8166	19.6066	122.883	65.3156	26.371	18.1936	48.767			8.3571	7.3678
6.47135	8.49582	15.5961	26.5829		8.66214	20.1865	33.5653	132.537	74.782	27.2863	14.3707	40.383			14.802	6.6245
6.23518	9.2478	11.1208	24.6331		14.5291	25.9928	32.6808	118.832	72.9066	19.0954	14.1928	24.9851			12.525	5.0116
7.98506	11.0821	6.70055	22.3931		13.514	15.9009	38.8213	83.1642	78.8562	22.8935	11.516	42.0181			15.227	5.35
1.00605	21.407	6.39802	24.8353		14.214	19.8018	35.7322	125.652	78.6168	27.7701	14.3319	28.8253			15.065	8.1409
1.3245	22.9178	5.67213	23.8479		6.62273	19.6905		121.013	78.4915	42.4244	8.44107	21.4257			14.54	7.2981
2.40547	13.8289	10.3493	21.9811		13.4731	17.3448		113.213	71.5086	30.1835	12.3594	28.4354			16.275	6.1407
5.27881	19.1537	9.53367	24.2919		11.1507	23.4645		138.327	85.306	60.3095	21.183				10.564
3.75643	23.4909	6.63764	21.3355		15.9962	11.7635		135.67	92.8137	71.8533	20.1617				7.7604
4.89381	24.3929	4.28637	27.095		9.57971	14.5248		133.157	86.4324	57.3132	22.1144				7.76
7.60252	24.4716	9.29754	32.4389		9.56459	16.9652		96.6263	95.275		16.025				5.0631
3.73244	21.2623	7.08872	20.2013		6.88028	13.4635		93.6062	93.2616		17.6158				6.6446
10.6311	24.7584	8.74026	17.9547		11.436	16.8304		88.0458	97.353		19.1784				5.7823
1.6791	18.5153	5.26386	15.9084		4.4403	18.74		71.3904	103.685		24.1574
1.2462	15.8227	9.05355	17.5023		3.00099	17.4518		67.575	105.81		20.6044
3.42732	29.0776	11.0534	15.7437		8.42956	11.8767		72.0002	106.305		18.5663
15.1537	28.3482	7.29157	28.6949		5.37478	14.0513		123.93	59.2562		18.5589
10.2482	29.5828	10.1321	64.5367		6.47928	10.6277		101.762	56.0722		21.2426
9.52358	24.6403	12.4558	57.527		7.12206	13.5391		117.84	59.4175		15.5812
5.76094	26.0503	6.19	49.2604		2.15464	19.0408		136.681	30.7837		12.2416
6.7537	25.5543	6.46416	33.1946		4.54484	21.754		129.475	37.551		14.4492
6.18504	15.387	8.1808	57.0857		3.75503	12.8775		139.141	37.6968		17.4048
7.62066	22.0838	8.79196	25.6869		3.20468	10.5431		98.3194	53.6803		10.5816
2.93482	24.6439	10.1598	52.7386		4.1439	14.899		90.5696	55.347		12.0631
2.79969	22.9827	8.86247	35.0603		5.58071	10.7035		87.1498	51.9402		17.5375
3.39638	12.8572	7.69443	47.4189		2.90085	8.0459		112.588	47.0094		83.6231
3.2182	5.42031	7.40731	28.4629		5.00063	11.1836		106.07	45.9809		78.2313
3.12908	8.33313	6.21468	27.5694		6.96856	20.4763		112.264	43.1542		46.5234
8.39643	17.3236	4.72747	13.5801		3.60357	15.0752		117.8	32.4876		12.026
5.75654	5.10243	12.4988	27.636		2.9814	15.131		105.277	31.0871		11.956
6.34221	10.6586	10.9246	14.9228		7.39268	18.9044		126.212	33.8161		14.9933
3.41928	4.00906	5.77574	25.356		3.21245	16.9431		153.444	103.379		6.03697
9.4102	3.8896	7.3286	19.4977		5.75275	16.3901		140.809	102.118		9.01035
4.89049	5.17351	8.00514	17.2303		6.19369	13.4353		146.029	98.5298		11.6984
	18.6197	7.31113	98.0713		3.90208	24.7874		111.691	72.3109		145.142
	11.4405	6.06078	69.6773		4.51315	19.0269		108.346	71.7306		95.8071
	17.5068	8.62138	77.3485		5.70804	20.7769		94.3773	66.2154		16.8392
	7.22281	6.29992	70.9744		3.11486	23.794		46.9979	58.9971		0
	5.67644	7.33155	55.6589		4.92187	7.65538		32.7796	92.2602		2.3654
	6.17065	7.48512	49.8347		7.94755	17.7917		52.5232	93.7776		0.929351
	8.29529	9.91906			3.22315	16.7964			107.343		0
	7.97014	12.1353			4.83151	15.9167			149.036		0
	6.8614	11.9395			6.91673	15.0431			115.832		0.594766
	5.23146	6.80414			7.09466	9.95547			25.2329		8.63095
	3.50312	9.88335			5.66327	22.8932			28.1007		22.9474
	5.73654	7.6837			8.51889	21.2283			20.5223		15.1294
	5.26684	8.15346			4.18927	17.9793			27.4546		0.618854
	6.05028	7.15253			6.07538	15.0603			12.5681		0.538943
	7.9846	4.35147			7.72848	17.85			16.8147		0
	8.50608	8.31477			6.74533	19.5831
	14.6557	22.3712			7.87054	23.2088
	24.1514	17.8809			8.75522	23.7074
	14.9569	11.4269			21.4828	12.9208
	9.84442	15.7821			8.45089	13.9905
	15.2728	17.088			10.2532	29.2379
	10.0402	7.80752			11.4302	15.6613
	9.2529	8.97482			13.7453	14.9085
	6.57167	17.2975			10.4715	12.0979
	11.7467	10.0879			12.2357
	10.1068	8.36768			9.95003
	9.12415	11.5132			15.147
	4.11894	9.12065			15.2194
	25.4819	13.9054			8.92311
	8.42288	30.6347			16.9499
	4.97566	11.1434			11.5139
	19.3002	12.5973			12.6075
	21.2952	10.8206			12.5603
	5.63481	5.88015			17.0725
	8.14243	8.51453			16.1945
	10.1246	20.1083			17.4283
	11.4454	7.83787			15.6668
	10.12	6.66268			19.0056
	5.65232	10.6481			18.1051
	6.56227	9.8107			15.3957
	13.4674	10.6226			11.3065
	18.2899	9.51758			11.7255
	22.6927	9.59504			11.0229
	17.7372	15.6199			10.8104
	24.903	7.59558			11.6222
	8.19662	5.26949			12.1087
	7.30791	8.53294			9.38194
	9.897	6.93061			14.7226
	8.21695	8.35711			5.37094
	9.78767	9.35034			5.85903
	10.2941	4.44688			8.11868
	4.18162	6.93995			3.90459
	4.28178	11.626			6.20897
	6.68367	10.4238			7.78487
	4.49292	11.6623			3.98811
	6.23666	10.4923			3.6881
	5.02102	10.0735			8.34337
	4.59225	8.0121			3.80489
	8.88375	7.92382			3.54053
	5.11197	7.57018			4.04135
	2.96098	7.97469			3.01422
	6.07939	12.9646			3.56078
	5.51524	7.71394			2.77643
	4.28647	9.61418			4.19872
	5.21585	10.1478			4.69855
	6.00009	11.0891			4.11222
	7.09671	9.03877			4.49388
	6.73729	17.5336			5.16513
	6.43886	11.4617			4.61536
	6.52833	8.80654			5.46724
	7.31957	13.5626			4.92577
	9.80859	8.67279			7.10256
	6.10021	9.97617			6.03275
	6.05058	8.29156			7.79373
	3.93988	10.1983			12.96
	3.74554	12.8591			11.7852
	2.42532	12.7625			12.4569
	5.3409	12.0428			14.1297
	4.59036	12.7079			10.7107
	6.69696	19.9723			6.48891
	4.56474	15.71			12.7983
	5.55624	7.22178			9.89465
	7.89211	15.8399			6.88206
	5.228	10.6884			12.0926
	2.74372	11.5523			10.4942
	4.63623	16.9745			7.04725
	3.90267	10.1187			14.5124
	1.89618	9.34405			19.0085
	2.17098	3.09055			11.1074
	2.13037	10.7374			12.9887
	9.06691	6.87017			6.74533
	6.80315	4.689			7.87054
	7.47926	14.7312			8.75522
	3.43286	17.1821			21.4828
	5.64037	18.5267			8.45089
	3.56402	19.0132			10.2532
	3.9644	20.8656			11.4302
	4.46816	17.7943			13.7453
	6.745	16.5446			10.4705
	4.18011	20.5073			6.11249
	5.3102	15.8829			9.87123
	6.52383	20.3644			4.17187
	11.0379	17.0308			17.1738
	12.6051	19.4635			13.7769
	12.5605	20.4873			14.4446
	3.13139	4.93063			13.3791
	8.6819	8.12623			20.1883
	5.84606	8.0863			15.5303
	9.14569	9.53495			13.7089
	5.65475	10.2711			8.15833
	10.2608	12.7716			14.408
	7.00174	21.2491			13.3635
	6.29453	14.0367			10.9573
	16.1396	24.0683			14.1998
	8.15516	14.5461			12.6475
	11.9403	11.9941			14.2102
	13.1461	13.9482			13.4595
	9.11553	18.7733			16.4261
	18.0989	25.1736			10.6245
	11.8768	15.5558			13.4711
	13.354				2.3572
	16.5338				3.82063
	10.7459				2.54271
	15.0518				4.3994
	15.0383				1.96521
	14.9977				2.80319
	17.1181				6.00735
	5.68623				6.61714
	13.2174				3.81355
	13.0409				7.19733
	14.6921				3.9102
	18.194				5.49678
	7.36349				3.12604
	9.40589				4.93823
	12.8912				6.99605
	6.68764				4.11589
	8.67805				5.49549
	11.0272				3.84961
	4.00507				5.39091
	11.1763				6.32263
	32.2404				2.03067
	18.1976				3.16689
	13.581				3.4497
	27.6896				4.98173
	16.999				2.88509
	14.6678				3.65588
	14.0569				4.03202
	11.0506				2.46614
	14.9285				2.59602
	15.8886				3.67759
	23.7711				6.72172
	14.5916				6.89932
					5.49635
					4.51539
					3.30476
					4.33652
					5.37981
					5.33369
					5.82084
					3.45681
					3.64696
					8.26805
					5.62376
					6.48371
					6.02791
					5.39585
					3.35618
					3.57098
					3.04469
					3.02572
					6.17916
					4.74357
					4.72983
					4.45676
					4.8563
					4.60807
					3.61302
					2.62909
					4.40203
					3.59888
					5.61206
					5.2992
					5.20251
					3.98812
					4.40273
					3.35367
					2.20975
					2.29215
					2.43829
					4.26526
					2.86842
					8.28944
					4.63317
					5.28997
					2.81251
					4.11221
					3.78068
					3.5819
					8.83503
					9.4245
					8.06998
					10.1851
					10.4061
					11.7798
					11.1894
					8.38227
					9.46041
					10.4262
					10.383
					7.15595
					8.19744
					7.47608
					8.07127
					8.89046
					16.7546
					8.03997
					13.1511
					10.5751
					7.40031
					8.17695
					8.28539
					6.46169
					5.25629
					6.61522
					6.69335
					7.22253
					15.704
					12.1114
					11.497
					9.53805
					10.0519
					9.57851
					7.02654
					7.65031
					6.8377
					6.93228
					6.94324
					9.1417
					5.03832
					7.93338
					8.13094
					7.13972
					10.0392
					8.62302
					8.73768
					4.18508
					2.26578
					2.04934
					2.89228
					1.8056
					3.42029
					2.76918
					2.21447
					3.23229
					2.32765
					2.24952
					2.85563
					3.19976
					5.77974
					3.90853
					3.45178
					3.727
					5.98852
					5.7159
					3.89965
					3.87729
					5.06515
					5.23166
					3.04669
					2.4559
					9.14357
					7.91313
					11.4673
					10.482
					8.69626
					10.9414
					10.265
					10.4278
					11.5888
					6.52869
					7.46174
					9.29158
					10.8432
					5.97529
					14.1728
					12.4394
					14.9024
					12.1559
					11.3001
					7.61771
					9.22822
					9.62112
					8.75506
					7.65428
					8.00958
					12.3837
					7.69498
					14.0298
					9.31169
					12.8706
					10.1147
					13.4623
					13.5039
					12.2734
					9.10868
					11.9108
					5.48046
					7.15718
					5.16279
					11.5799
					6.19258
					12.048
					8.46474
					6.51619
					21.4841
					12.2448
					7.40293
					5.49883
					1.98995
					1.74647
					2.15438
					3.51816
					2.80162
					1.65277
					1.27399
					2.23775
					4.17689
					1.91224
					2.06635
					2.07303
					5.82239
					3.5573
					4.82819
					6.61658
					5.5383
					6.10066
					3.71467
					4.28447
					5.3661
					4.88099
					4.98263
					5.43934
					8.50036
					10.3749
					13.0588
					10.7665
					19.4499
					12.4084
					10.2461
					11.8812
					10.4958
					11.5125
					10.1485
					9.88964
					13.1128
					15.5602
					8.98194
					18.6012
					17.1688
					16.4462
					22.5429
					13.5537
					9.74392
					10.6036
					8.18533
					10.2503
					10.8454
					8.88365
					12.8406
					9.70023
					11.1031
					11.0349
					14.9962
					10.3957
					11.0943
					16.6975
					9.35124
					16.2055
					10.6051
					3.37204
					9.51147
					13.7358
					15.2181
					27.2061
					13.7441
					11.7486
					11.7212
					11.1302
					8.21308
					15.2679
					2.36055
					2.90095
					2.77741
					4.14269
					3.87186
					3.16752
					3.13577
					3.52021
					3.4127
					2.41846
					3.37953
					3.78822
					9.38673
					10.7268
					9.88845
					10.5964
					12.1294
					11.7473
					10.7874
					11.5451
					11.8357
					3.65311
					4.96444
					3.76154
					7.05672
					8.37435
					5.79555
					6.53645
					3.38019
					4.72887
					4.7532
					5.75716
					3.57481

## Sheet: PRR15
Hypocotyl	Seedling_needle	Sapling_needle	Sapling_shoot_apex	Sapling_stem_cambium	Adult_needle	Adult_shoot_apex	Adult_root	Adult_stem_cambium	Adult_branch_cambium	Adult_vegetative_bud	Male_cone	Female_cone	Embryo	Pollen	Ovule	Callus
25.5872	3.61575	2.57508	2.61131	4.77119	4.52334	4.37809	3.92548	50.7528	10.3083	1.57886	0.734759	6.01185	11.537	0.3978	0.6293	63.328
41.0369	7.25296	2.04078	1.69605	18.0887	7.52785	3.99952	12.3285	53.0775	9.44954	1.89211	0.410538	6.01944	17.935	0.3655	0.3597	71.059
27.91	6.9935	2.35663	1.3747	68.197	1.61674	2.83151	9.79416	51.4222	8.70852	2.13538	0.976832	7.92988	14.014	0.4253	0.8666	66.278
18.6071	2.65456	1.78896	4.3124	61.5321	2.41919	6.40597	1.70235	59.1242	35.9718	2.03046	0.644607	5.86997	0.0611		0	134.2
14.4781	2.37924	2.26841	3.20164	68.1246	6.47443	6.2425	2.03295	65.8699	41.1333	7.68097	0.43366	6.14997	0.2451		0	131.76
21.1672	1.92671	1.8833	2.88564	63.069	1.45467	4.04605	1.61859	61.5385	41.6574	6.17256	0.115845	8.44057	0		0	121.53
18.4018	5.72685	2.64185	4.11812	57.201	3.83014	2.66691	0.602197	68.0939	46.8322	3.81537	0.897978	6.30524			0.3262	116.52
16.9058	4.19604	1.47614	5.37171	61.8876	1.86297	3.77519	4.29869	69.4152	42.8391	1.78393	1.53914	4.23949			0.2013	94.338
17.6227	3.32694	3.33349	3.71457	14.7951	2.50117	4.94751	1.88223	58.3173	45.7858	2.42356	1.60402	4.81509			0.5992	96.517
19.19	4.72429	2.92398	3.58871		2.32207	3.55537	1.41376	52.948	53.0076	4.5987	2.48828	5.62395			0	79.453
13.9139	4.19884	3.55606	5.07875		1.62645	4.04856	2.93814	73.6771	53.0063	2.20335	1.77934	5.74403			0.0657	92.367
24.4791	6.08893	4.23443	7.32302		2.65029	4.71553	3.82253	42.4431	56.1906	1.50324	1.53315	7.7792			0.0709	82.721
13.7718	1.68852	2.75271	4.28134		2.37005	5.51961	0.939589	55.754	48.1445	3.02275	0.362453	4.72098			0.2492	88.406
18.3626	3.12386	2.2104	5.53523		2.12452	4.95405	2.39213	61.1952	42.7612	0.744762	0.150365	6.41966			0.1275	82.969
13.2512	4.21548	1.66415	3.72671		1.74687	2.93208	3.2894	78.5686	51.4627	1.14102	0.4259	4.7338			0.3416	78.566
6.61665	5.78226	2.54683	4.54838		4.47357	3.96817	0.399906	48.7196	57.5344	1.75208	0.369488	7.1999			0	95.354
10.9887	5.24748	1.81184	8.92201		2.7894	3.69894		48.059	55.7821	6.71141	0.491119	9.94114			0.1492	89.688
11.4579	7.51871	2.15899	3.5822		3.75958	3.81293		36.7195	50.8976	4.60281	0.359327	6.84751			0.0615	87.863
27.8724	3.82164	1.13065	3.25225		3.96621	3.85067		60.7102	54.7138	4.22336	0.944573				0
30.9463	3.48655	2.82147	2.63789		2.75459	1.29699		58.588	49.7232	4.95516	0.877638				0
23.7425	2.55673	1.79995	3.68622		2.36051	3.51797		57.2519	53.2287	3.83619	0.545286				0.1166
21.1699	2.00705	1.71457	2.61539		4.02704	4.54308		41.5548	60.4384		0.127543				0.1395
17.5777	2.4388	2.34699	2.40956		2.71404	1.8348		43.0005	59.0966		0.382388				0.0682
18.6292	2.58591	1.94187	1.26167		4.54705	5.68892		40.2478	61.4694		0.770281				0.0728
10.7223	4.4531	2.42816	0.116214		2.03833	3.91468		90.086	64.689		1.21762
14.2833	4.50036	2.54	0.827259		0.696339	8.67582		90.9506	61.8348		1.37564
13.6994	4.37003	1.66699	1.63234		5.01852	8.58832		88.135	69.8211		2.23795
23.6406	7.06175	1.05855	3.45206		1.85835	10.1008		69.3965	46.4514		1.229
26.4641	11.1237	2.32269	1.7953		1.13792	7.08954		69.5426	46.0907		1.47311
28.0422	4.42362	2.24237	0.978351		2.49068	5.19257		76.8036	52.8575		1.50566
36.1443	8.62879	2.5419	3.30238		2.43132	6.31274		93.2454	61.9922		0.455766
36.9711	7.54025	4.18974	4.36825		1.88885	8.21405		86.8818	66.0318		0.615844
47.6783	5.50378	1.02386	2.47034		1.664	4.80853		91.6598	64.4933		0.598102
25.7321	6.71961	1.22628	2.08994		3.65	4.933		51.916	61.1626		0.076436
17.471	9.37996	7.05629	0.129612		3.25273	5.18112		51.993	63.8378		0.486984
29.4156	7.60577	1.96101	1.21976		2.64822	5.61621		48.6983	57.0101		1.0344
35.0393	2.41959	3.80538	3.42865		2.61643	6.17133		56.2307	68.0098		1.35449
42.7482	3.28349	1.9152	2.8267		2.02277	5.01447		49.4454	71.8322		2.6975
48.3202	6.65986	1.40475	0		0.993807	7.93001		48.6054	69.7004		3.08372
28.4056	15.7452	0.595441	0.424932		1.51431	6.9973		65.5121	74.7512		2.85084
35.0571	10.9113	3.18465	4.36325		0.708305	6.9086		58.3712	72.3212		1.47075
34.7824	7.83768	1.17983	0.782195		2.02336	7.22522		59.2802	66.7043		1.51831
18.4379	5.24832	0.870485	0		1.67108	1.62097		43.3251	66.6083		3.23262
30.0588	4.1295	2.46132	2.45507		1.20225	8.52973		39.558	65.6033		3.09157
22.1769	8.87777	2.61474	0.274526		1.36112	4.84821		40.1287	67.9687		4.77198
	9.78322	2.17346	12.1176		0.658586	6.0971		56.8556	76.7939		6.35206
	10.236	1.57094	8.96561		1.12777	6.41422		56.93	76.3021		3.92852
	13.549	3.31373	9.45595		0.272315	5.27594		51.4832	80.862		2.87414
	4.60803	2.50444	3.24745		0.758373	2.74168		32.0931	67.4011		49.2939
	3.14176	3.39127	4.12224		0.622546	6.65503		9.55162	81.4674		24.2238
	7.31164	1.20347	4.43291		1.38631	4.6044		26.8213	64.5497		66.0928
	8.22754	2.59231			0.608343	3.34589			68.7698		1.98434
	11.4548	3.0457			0.348682	8.63616			68.046		6.75066
	4.62815	1.89404			0.607051	3.62375			68.8473		14.2122
	8.41108	3.80675			0.72142	2.6549			5.09821		68.7466
	8.47305	3.52187			0.754856	5.09877			4.91428		53.9072
	4.36148	4.1638			1.30149	5.31056			5.05094		49.2438
	5.54646	2.82473			0.397634	4.70948			7.91816		2.46462
	7.40458	3.69304			1.03929	11.2631			3.19639		7.97224
	6.72949	1.99997			0.900495	5.63413			4.06629		0.78284
	3.09989	1.81601			0.920259	3.27429
	6.68389	4.57819			0.679927	4.43293
	9.06904	5.3939			1.46419	2.84723
	4.40031	6.52188			2.05591	1.12784
	8.50982	5.86756			1.09304	0.530619
	6.2822	2.91799			1.07305	0.55491
	8.11054	1.64878			1.49742	3.56057
	4.1629	1.96036			1.24297	2.69919
	3.05909	2.49902			0.830689	2.7716
	4.50147	3.36454			8.15912
	2.38852	2.46935			9.69552
	2.71516	1.99485			9.91643
	9.32895	4.08524			6.30317
	5.99677	1.83604			2.61176
	5.52801	7.68476			11.2107
	4.8739	2.19572			1.86179
	13.2219	1.75717			1.67196
	8.88993	2.60439			7.29096
	6.91729	3.90626			3.13595
	6.02037	1.06764			2.2486
	5.83706	5.95922			2.53176
	6.45728	1.66308			2.29784
	3.13405	1.3496			2.96303
	4.67863	1.95495			2.68356
	5.49584	2.04863			2.53564
	8.57217	2.51707			1.813
	9.32167	1.29493			5.28289
	11.474	1.09607			5.1269
	11.7469	2.4593			3.75292
	10.8614	1.93009			2.13887
	3.80339	0.98751			3.35321
	4.85248	1.50544			3.00926
	1.70915	0.912751			2.87213
	6.06299	1.58425			2.45198
	5.91034	1.18237			2.16404
	2.45719	0.73452			2.60292
	1.75815	1.78717			2.73383
	1.95986	2.27128			1.17055
	1.83827	1.1263			3.01813
	2.40686	1.44926			2.19739
	1.92693	1.66057			1.14068
	2.86566	1.39463			2.40259
	1.48414	2.54551			2.30292
	2.26462	2.29967			1.06009
	1.25959	1.65747			1.74251
	3.7945	1.59852			3.91582
	3.01974	4.92806			3.52537
	2.29554	2.11991			2.97024
	2.41353	1.59952			3.2762
	0.891412	1.04573			1.85926
	1.60794	1.30782			1.48514
	3.3527	2.21927			1.38309
	3.50946	3.39316			1.39982
	1.87382	1.17936			0.741463
	3.6446	1.01931			0.93345
	5.50368	0.909677			0.526005
	4.39461	0.851855			0.894445
	0.939067	1.07014			0.764309
	2.78444	0.929734			1.01931
	2.34521	1.24615			1.37169
	4.84065	0.934879			1.19622
	0.880732	0.850357			9.27871
	3.93257	1.20586			6.7695
	0.834937	1.07149			20.9456
	4.70312	0.822919			15.5218
	2.85194	1.12649			19.3539
	2.04662	0.713745			14.9402
	1.6922	1.803			5.53135
	2.88186	1.87881			17.821
	3.08497	1.2395			1.73165
	3.76044	1.14884			2.04833
	0.87553	0.607159			6.13298
	3.84785	1.53539			8.43862
	1.31898	0.459563			2.10509
	0.323407	0.816651			8.76439
	6.36204	0.962294			0.920259
	5.02754	0.19223			0.679927
	10.0645	1.49868			1.46419
	2.27567	3.73096			2.05591
	4.52239	3.28445			1.09304
	2.43592	2.11717			1.07305
	10.4463	2.17696			1.49742
	6.99581	2.83582			1.24297
	3.67726	1.71717			0.830613
	3.02521	1.1318			0.674978
	1.71306	1.20907			0.77299
	1.83925	0.806129			0.183157
	5.53051	1.15525			4.75683
	1.86906	0			9.22782
	3.51043	0.805057			7.05562
	3.17688	4.40839			4.87612
	5.05482	4.45406			6.52868
	2.60331	4.44277			5.21575
	7.52275	10.0752			12.578
	0.714044	8.62598			10.8385
	7.56204	11.5491			8.73351
	3.91288	3.23061			4.40488
	1.51955	1.30402			6.68883
	6.42173	2.54108			4.23321
	1.76275	1.11901			5.00592
	10.2876	2.22603			5.81388
	5.73243	1.12053			5.41949
	3.4572	0.777441			5.28468
	5.80225	0.917066			6.97762
	5.91136	1.05522			10.6629
	5.90043				6.7201
	8.29794				2.78956
	2.12788				4.30371
	2.68056				4.90847
	21.612				5.40321
	3.04009				4.27345
	3.69258				1.33684
	0.984709				1.75514
	3.38923				1.25925
	2.67875				1.06888
	2.40452				0.838668
	3.27083				1.65639
	1.23275				1.16423
	3.16865				1.43054
	2.21872				1.59043
	0.447777				2.77377
	6.79916				1.9857
	7.72334				1.82967
	1.09449				2.04929
	3.54768				1.34442
	4.3796				0.46054
	6.95305				1.60407
	2.90186				1.04969
	4.56008				1.1968
	3.80629				5.90047
	3.41083				3.56086
	2.29634				3.05893
	4.7589				4.05826
	3.07432				5.08439
	3.34947				4.65314
	2.61527				1.75914
	4.8234				1.74416
					2.36623
					0.770796
					1.70119
					1.63638
					3.19233
					1.03268
					2.18599
					1.01895
					0.945304
					2.51478
					1.51032
					1.83144
					0.694606
					0.952214
					0.649982
					1.06921
					1.59775
					1.1153
					1.9756
					1.56479
					0.695624
					2.83627
					2.59811
					1.91535
					0.912707
					5.09668
					4.07108
					4.29002
					3.26182
					4.04282
					3.31318
					3.16564
					3.66067
					3.54092
					1.25152
					1.03552
					0.863421
					2.04579
					1.36093
					1.97319
					1.745
					1.48421
					0.764698
					0.772283
					0.691843
					1.00502
					4.71628
					6.75861
					3.94831
					6.83774
					6.96557
					2.17259
					1.13618
					1.39908
					3.1486
					1.64926
					1.44585
					2.04334
					1.66696
					1.59949
					1.6645
					2.82705
					2.35355
					2.01073
					2.35989
					1.50149
					0.58258
					2.74419
					0.584187
					1.1639
					1.60145
					3.05863
					3.3791
					3.16473
					2.85693
					2.50937
					1.50713
					0.792124
					0.181612
					0.906057
					1.56646
					1.14468
					2.72757
					2.65799
					3.26883
					3.71671
					1.64196
					2.68183
					1.55194
					1.04615
					0.788204
					0.884657
					1.59133
					0.496167
					2.71152
					4.89634
					3.08442
					3.25582
					2.85832
					3.47286
					3.25327
					4.03361
					3.45741
					3.83712
					4.85902
					2.21249
					1.31754
					0.686589
					0.655451
					0.700768
					0.822396
					0.819605
					0.464066
					0.279982
					0.359276
					0.715916
					0.751182
					0.512411
					5.42961
					4.12658
					5.07805
					3.48085
					3.49851
					3.12934
					1.17678
					1.06206
					0.643586
					1.34594
					0.245193
					2.61744
					0.841762
					0.821527
					2.4795
					3.05722
					3.33041
					0.913803
					1.36947
					1.0599
					0.256896
					0.458249
					1.06917
					0.712745
					1.57948
					2.08788
					1.79306
					1.80635
					1.47696
					1.48814
					1.02201
					0.552123
					0.058126
					0.61246
					1.47848
					0.441876
					1.6303
					2.11978
					2.31788
					4.31904
					1.9747
					2.64402
					0.787943
					0.723335
					2.11079
					0.88567
					1.25588
					1.38173
					4.11887
					5.12847
					4.07976
					5.59368
					4.49742
					4.15177
					2.82041
					4.15296
					3.44015
					2.68412
					3.17565
					5.71128
					1.09957
					0.746415
					1.25749
					1.17212
					0.766195
					0.826701
					0.452574
					0.598014
					0.923318
					0.973804
					0.743459
					1.18999
					2.84739
					3.05341
					5.47815
					4.57332
					4.48583
					1.52756
					0.829597
					2.43263
					4.61894
					1.19902
					3.50127
					5.10472
					2.0395
					5.53552
					1.5611
					3.99157
					8.12149
					2.82988
					2.12308
					1.38503
					2.01505
					1.50426
					0.607299
					1.21749
					3.84822
					2.95732
					3.97975
					3.93578
					2.89171
					1.93895
					1.52375
					1.0912
					1.0245
					1.31008
					1.33577
					1.65552
					3.4598
					3.3022
					5.29251
					5.32721
					2.68372
					3.87339
					1.70911
					0.663189
					1.46608
					1.25631
					2.52393
					2.80471
					1.39722
					1.63706
					1.24337
					2.02391
					1.75826
					1.83503
					2.2687
					1.98559
					1.82493
					1.81917
					2.06918
					0.874957
					9.47424
					3.40933
					3.21848
					8.20577
					5.51882
					10.0168
					9.48571
					3.37634
					3.94598
					1.19073
					3.66474
					2.39376
					2.88781
					1.92862
					2.63117
					5.97937
					3.35137
					1.96146
					3.8976
					5.31944
					5.81664

## Sheet: PRR16
Hypocotyl	Seedling_needle	Sapling_needle	Sapling_shoot_apex	Sapling_stem_cambium	Adult_needle	Adult_shoot_apex	Adult_root	Adult_stem_cambium	Adult_branch_cambium	Adult_vegetative_bud	Male_cone	Female_cone	Embryo	Pollen	Ovule	Callus
8.16896	0.437241	0.129311	0.042451	58.3343	0	0.396542	2.15994	18.9847	4.75345	0	0	0.498908	2.387	1.1576	0	2.6442
6.6543	0.923876	0	0.302477	76.3158	0.121067	0.138749	15.7006	23.1343	2.53927	0.562599	0.045141	1.60962	3.1875	1.1262	0	1.3749
11.2679	0.322324	0	0.250686	17.8995	0	0.176082	15.1507	22.8587	2.97593	0	0	0.205208	2.4806	1.1955	0	0.998
14.0921	0.084722	0.040535	0.167497	21.6012	0	0.137708	2.13485	18.5044	12.3721	1.2898	0	0.370239	0		0	8.5746
14.8421	0.817671	0.089627	0.081921	20.6971	0.104979	0	2.1746	19.1726	13.7752	0.361533	0	0.700705	0		0	5.7788
11.5955	0.318671	0	0.549623	12.5099	0	0.232808	3.60267	14.1533	12.8008	0.054506	0	0.812536	0.4614		0	5.978
2.05612	0.425737	0	0.053438	9.70539	0	0.179465	0.153446	10.0517	12.4932	0.198573	0	0			0	5.4652
1.13996	1.00677	0.043726	0.207283	10.3588	0	0.139201	0.833623	12.3048	13.6161	0	0	1.5459			0	4.306
3.20248	0.917624	0	0.2266	90.7964	0	0.496651	0.384903	9.1336	14.8997	0.048899	0	0.406602			0	6.9046
2.07008	0.596159	0.090041	0.548039		0	0.423096	1.76792	9.10647	18.9261	0.149158	0	1.07419			0	2.7045
4.50389	1.52153	0	0.180919		0	0	0.060754	13.2979	17.8921	0.051268	0	0.756989			0	3.0938
1.96135	0.317997	0	0.115356		0	0.405584	0.505572	9.7713	15.4209	0.219821	0	0.89151			0.2173	2.3593
0.490352	0.356268	0.045044	0.09625		0	0.136269	1.24254	11.4281	14.1302	0.412476	0.055956	0			0	2.8598
0.541274	0.51504	0	0.228785		0	0.050375	2.06108	9.58908	14.174	0.155751	0	1.83926			0	1.8831
0.379013	0.040164	0	0		0	0.424717	1.12152	7.86747	12.9285	0.154461	0	0.787753			0	1.2748
7.72281	1.54136	0	0.33767		0	0.408783	0.661477	14.6653	18.378	0.279984	0	3.52969			0	2.4958
7.45437	1.01598	0	0.167917		0	0.108492		13.5622	18.6249	0.045611	0	1.99373			0	3.1948
6.1791	1.09316	0	0.501795		0	0		8.30839	17.9722	0.469563	0.139128	1.2207			0	2.668
3.52314	0.739116	0	0.292829		0	0.045944		22.8262	28.2609	0.398592	0				0.0972
4.52663	0.848185	0	0.038113		0.031553	0		21.809	30.8866	0.662515	0				0.0523
3.93423	0.99355	0	0.126292		0	0.224618		22.236	31.119	0	0.093647				0.268
1.03477	1.71118	0	0.043448		0	0.280775		11.4083	22.1321		0.049175				0.0534
1.90751	1.99284	0	0		0	0.33677		9.94191	25.0175		0				0.1046
0.716059	1.25056	0	0.178889		0	0.234561		11.9658	23.7611		0.049582				0.2788
3.71521	1.57693	0	0.088819		0	0.274415		24.2161	23.6983		0
3.93873	1.59476	0	0		0	0.481335		20.4803	25.6683		0
3.91271	0.574692	0	0		0	0.410712		21.1685	24.8081		0
6.39879	1.02353	0	0.327095		0	0.618674		34.0885	9.46098		0
8.56775	0.357783	0	0		0	0.285245		33.8813	10.1898		0
15.8882	0.662817	0	0.689609		0	0.533929		32.4021	9.51781		0
10.8952	0.889557	0	0.705705		0	0.275292		24.3848	2.46941		0
22.9286	1.63172	0	1.88735		0	0.899784		22.5692	3.77936		0
11.1677	0.831154	0.043734	0.320121		0	0.437334		22.4974	2.61637		0
13.6486	1.46807	0.128848	0.050041		0	0.602631		12.2521	4.11843		0
16.7626	3.46037	0.201013	0.686671		0	0.227076		11.5266	3.47072		0
10.9028	2.79002	0	0.521747		0	0.4072		9.7327	2.96125		0
11.9556	1.11004	0.365924	0.150162		0	0.574619		8.85925	7.75539		0
18.576	4.41346	0.084251	0.246277		0	0.21525		8.60706	6.17421		0.590172
15.2307	2.0057	0	0		0	0.631849		6.07496	6.30319		0
21.4111	1.36901	0.04163	0		0	0.668737		3.89459	3.31414		0.228698
6.72177	1.50465	0	1.16289		0	0.73572		3.74087	3.74241		0.294963
11.9268	1.43619	0	0		0.047056	1.17893		3.50648	2.53755		0
8.22	1.12775	0.041835	0.442168		0	0.118252		3.40443	6.53651		0.324156
7.9745	3.08727	0	0.552131		0	0.441566		3.24152	6.17906		0
9.70678	3.34433	0	0.123177		0	0.483969		2.54526	5.32509		0.201481
	0.881905	0.0408	0.868448		0.036105	0.23651		3.14735	10.7221		0
	0.897695	0.223903	1.19998		0	0.835882		2.84023	11.5976		0.787877
	1.14103	0	1.17619		0	0.269185		2.28464	12.3746		0
	2.26637	0	0.319984		0	0		6.0513	4.54887		0
	0.751171	0	0.47648		0.036742	1.21757		0.557685	6.03108		0.539795
	3.54476	0.040269	0.160205		0.035501	1.19073		7.58484	5.63863		0
	0.297774	0			0.093279	0			8.82159		4.77558
	8.60372	0			0	0.783038			8.07074		3.97134
	2.99517	0			0	0.357555			8.52532		8.6866
	1.7682	0			0	0			0.075235		4.89743
	9.21823	0			0.223004	0.359053			0.135554		5.74348
	1.80401	0			0	1.15087			0		2.89054
	4.36928	0.039569			0	0.795555			0.194776		2.14787
	1.87793	0			0.125764	1.00944			0.036388		1.96782
	7.05234	0			0	0.820319			0.377064		2.57549
	0.112985	0			0	0.11237
	0.526152	0.92335			0.115704	0.099936
	0.718918	0.038809			0.029522	0.037543
	1.32145	0			0	0.539737
	0.713383	0			0	0.202917
	2.79398	0			0	0.141468
	2.58488	0			0	0.035356
	3.15711	0			0	0.392918
	3.65022	0			0	0.203833
	2.75962	0.083537			0
	1.89141	0.253425			0.161554
	1.78702	0.18072			0.042462
	2.69078	0			0.031172
	2.6261	0			0
	1.48464	0.119193			0.105037
	2.87836	0.086696			0
	4.4101	0.036673			0
	2.14953	0			0
	5.16826	0			0
	2.78671	0.043204			0
	1.86751	0			0
	5.05661	0			0
	0.344827	0.166336			0
	2.38791	0			0.034847
	0.271654	0.185614			0
	0.751314	0.044999			0
	0.484315	0			0
	1.16174	0.17784			0
	0.852045	0.07427			0
	1.3794	0.08028			0
	0.293341	0.084601			0
	0.070683	0			0
	1.03008	0.04681			0
	0.14855	0.469477			0.122448
	0.322684	0.124188			0.07053
	0.520543	0.080687			0
	1.08195	0.364581			0
	0.779483	0.097199			0
	0.650667	0.130104			0
	0.768098	0.119531			0
	0.510646	0			0
	0.930266	0.206768			0
	1.93982	0.039998			0
	2.20562	0.126349			0
	2.78597	0.042502			0
	1.86453	0.154253			0
	3.34508	0.349155			0
	4.75784	0.039846			0
	1.12624	2.05747			0
	3.66029	3.85131			0
	5.22794	3.4905			0
	2.07878	2.74468			0.013449
	3.23773	2.36169			0
	1.91748	4.32087			0.013234
	4.10414	1.27331			0.02473
	5.57109	2.05875			0.033606
	5.9157	2.05507			0.061296
	3.76584	2.68501			0.035136
	2.37623	4.71156			0.049968
	5.15568	2.62281			0
	2.21579	2.61998			0
	1.57638	1.98453			0.068148
	3.39729	5.58899			0.045719
	6.90706	2.46333			0.202703
	3.05006	1.5339			0
	5.51033	1.72929			0.190019
	3.57661	2.8755			0.087895
	3.99169	3.08677			0
	3.55023	2.74456			0.040012
	1.91544	4.05867			0
	4.84178	3.60947			0
	5.88322	2.28127			0.031389
	9.84803	1.94051			0.262958
	13.5895	0.48485			0
	6.29464	2.66394			0.376883
	2.23007	1.8628			0
	0.869035	1.5513			0.115704
	3.72379	1.00333			0.029522
	2.61687	2.23998			0
	5.2443	2.32616			0
	4.20182	1.90959			0
	2.59377	1.4116			0
	4.98288	1.64411			0
	11.4806	2.58258			0
	2.47399	1.90944			0
	2.8295	0.417235			0.453302
	4.5412	0.603665			0
	4.34981	3.47478			0.180272
	2.14409	1.10394			0.396108
	7.32839	1.8865			0.379839
	0.603009	0.050161			0
	2.97993	0.093414			0.575595
	4.89365	0.585728			0.385849
	2.79873	0.369846			1.37284
	1.69285	0.246151			0.545925
	1.0594	0.315554			0.220782
	1.97534	1.0312			0.398387
	4.17593	0.327529			0.383754
	2.07038	1.5023			0.101562
	1.54339	0.841174			0.091583
	2.44973	0.419203			0.133733
	4.03269	0.771878			0.113159
	10.5934	0.935462			0.047707
	5.03425	1.04019			0.408802
	7.70841	0.132784			0.211954
	1.9245				0
	4.527				0
	5.82952				0
	7.72584				0
	2.57027				0
	4.46563				0
	6.68803				0
	10.2379				0
	7.68275				0
	6.23592				0
	2.9758				0
	8.60425				0
	2.58321				0
	3.03533				0.116055
	0.812587				0
	2.05389				0.178901
	1.01724				0
	0.576036				0
	6.84942				0
	0.798075				0
	0.644955				0.050707
	0.619358				0
	0.516019				0
	1.26246				0
	1.63973				0
	0.509513				0
	2.11592				0
	2.29314				0
	0.090958				0
	1.15982				0
	3.50547				0
	0				0.04812
					0
					0
					0
					0
					0
					0.066755
					0.054602
					0
					0
					0.065818
					0.048676
					0
					0
					0
					0.038768
					0
					0.437808
					0.371676
					0.04849
					0
					0
					0
					0.129114
					0
					0.368568
					0
					0
					0
					0
					0
					0
					0
					0
					0
					0
					0
					0
					0
					0
					0
					0
					0
					0
					0
					0
					0
					0
					0.131457
					0
					0
					0
					0
					0
					0
					0.061625
					0
					0
					0
					0
					0
					0
					0
					0
					0
					0
					0
					0
					0
					0
					0
					0
					0
					0
					0
					0
					0
					0
					0
					0
					0
					0
					0
					0
					0.048117
					0
					0
					0
					0
					0.052333
					0
					0
					0
					0
					0
					0
					0
					0
					0
					0
					0
					0
					0
					0
					0
					0
					0
					0.044565
					0.134122
					0
					0
					0
					0
					0.045087
					0.109553
					0
					0.085889
					0.27073
					0
					0
					0.037797
					0.031656
					0.051126
					0
					0.045894
					0
					0
					0
					0
					0
					0
					0
					0
					0
					0
					0
					0.089337
					0
					0
					0
					0
					0
					0
					0.262411
					0.045003
					0
					0
					0
					0
					0
					0.053979
					0
					0
					0.049642
					0
					0.045397
					0
					0.04757
					0
					0
					0
					0.329896
					0
					0.044332
					0
					0.037826
					0
					0
					0
					0
					0
					0
					0
					0
					0
					0
					0
					0
					0
					0
					0
					0
					0
					0.128343
					0.043071
					0
					0
					0
					0
					0.096832
					0.046295
					0.170417
					0
					0.043461
					0.043919
					0
					0
					0
					0.03949
					0
					0
					0.046942
					0
					0
					0
					0
					0
					0
					0
					0
					0.046847
					0
					0
					0
					0
					0
					0
					0
					0
					0
					0
					0
					0
					0
					0.052976
					0
					0
					0
					0
					0.043764
					0.047674
					0.048763
					0
					0
					0
					0
					0
					0
					0
					0
					0
					0
					0
					0
					0
					0
					0
					0
					0
					0
					0
					0
					0
					0
					0
					0.089897
					0.050169
					0
					0.044807
					0
					0
					0
					0.177621
					0
					0
					0.061196
					0
					0
					0
					0.05327
					0
					0

## Sheet: PRR17
Hypocotyl	Seedling_needle	Sapling_needle	Sapling_shoot_apex	Sapling_stem_cambium	Adult_needle	Adult_shoot_apex	Adult_root	Adult_stem_cambium	Adult_branch_cambium	Adult_vegetative_bud	Male_cone	Female_cone	Embryo	Pollen	Ovule	Callus
0	0	0.516587	0.293949	0	0	0.600116	0.219093	0	0	0.951101	0	1.31502	0	11.429	0	0
0	0	0	0.891763	0	0	0.325991	0	0	0	1.45888	0	2.50216	0	5.352	0	0
0	0	0	0.319248	0	0	0.955077	0	0	0	0.908321	0	0	2.0081	15.151	0	0
0	0	0	1.89423	0	0	0.599169	0	0	0	1.34789	0	0	0		0	0
0.568857	0	0	0	0	0	1.72876	1.06961	0	0	0.329964	0	2.30027	0		0	0
0	0	0	0.44613	0	0	1.26057	0.377809	0	0	1.35158	0	1.85264	0		0	0
0	0	0	1.79413	0	0	0.096107	0	0	0	0	0	2.10772			0	0.337
0	0	0	0.748576	0	0	0	2.54113	0	0.290566	0.747168	0	4.07075			0	0
0.5088	0	0	2.84151	0	0	0.704796	0.933595	0	0	0.941137	0	1.34087			0	0
0.187513	0	0	0.426879		0	0.309735	0	0	0	0.942649	0	1.91037			0	0
0	0	0	0.903107		0	1.4567	0.818576	0	0	1.28188	0	2.91945			0	0
0	0	0	0.401167		0	1.69901	0.974733	0	0	2.07103	0	3.84439			0	0
0	0	0	0.992157		0	1.22729	0.912907	0	0	5.51457	0	0			0	0
0	0	0	3.12018		0	0	0	0	0	1.66004	0	0			0	0
0	0	0	1.22719		0.226696	0.405433	0	0	0	4.25218	0	2.68806			0	0
0.524595	0	0	2.53733		0	0.392601	0.354648	0	0	2.48649	0	0			0	0
1.40177	0	1.06002	1.12398		0	0.732127		0	0	0.569645	0	0			0	0
0	0	0	0.801543		0	2.74369		0	0	5.83695	0	0			0	0
0	0	0	0		0	0		0	0	4.8389	0				0
0	0	0	0.248378		0	1.78484		0	0	1.96763	0				0
0	0	0	0		0	0		0	0	0.631442	0				0
0.922553	0	0	0		0	0		0	0		0				0
0	0.682917	0	0		0	1.14445		0	0		0				0
0	0	0	0.234223		0	0.419548		0	0		0				0
0	0	0	0		0	0		0	0		0
0	0	0	0.255038		0	0.572537		0	0		0
0	0	0	0.253012		0	0		0	0		0
0	0.641555	0	0.990966		0	0		0	0		0
0	0	0	0		0	0.565203		0	0		0
0	0	0	1.73948		0	0		0	0		0
0	0	0	4.1725		0	0.553813		0	8.55685		0
0	0	0	0.835187		0	1.3061		0	5.86586		0
0	0.30988	0	2.04418		0	0.312107		0	9.33004		0
0	0	0	0		0	0.283143		0	2.88688		0
1.5281	0	0	0.359563		0	0.268547		0	3.17451		0
0.447726	0	0	0.346102		0	2.46108		0	4.18676		0
0.339122	0	0	0		0	0		0	5.54527		0.968725
0	0	0	0.768499		0	0.41199		0	7.37675		1.08332
0	0	0	0		0	0		0	4.86642		0
0.268026	0	0	0		0	0.266128		0	2.83916		0.28338
0	0	0	0.340981		0	0.536088		0	5.79311		0
0	0	0	0		0	0.795447		0	6.83549		0
0.19254	0	0	0.210094		0	0		0	0.300602		0
0	0	0	0		0	1.89459		0	0.979252		0
0.227591	0	0	1.6825		0	0.357499		0	0.544862		2.04248
	0.700557	0	0.32738		0	0		0	0.581166		0
	0	0.270417	0.678815		0	1.12717		0.347891	0		0
	0	0	0		0	0.712874		0	0		0
	0	0	0		0	0		0.467882	2.17173		0
	0	0	0.318286		0	0.735335		0.109263	0.623683		0
	0	0	0.318438		0	1.05248		0	0		0
	0.738675	0			0	0			0.306556		0
	0	0			0	0			0		0
	0	0			0	0.217045			0.32739		0
	0	0.257863			0	0			0.284204		0
	0	0			0	0.690793			0		0
	0	0			0	2.26711			0.638967		0
	0	0			0	0.692079			0.155502		0.759024
	0	0.249097			0	0			0.200975		0
	0	0			0	1.39041			0		5.04139
	0	0			0	0.241863
	0	0			0	0
	0	0			0	0
	0	0			0	0.234902
	0	0			0	0.268843
	0	0			0	0.236208
	0	0			0	0.473509
	0	0			0	0.221
	0	0			0	3.26717
	0	1.01035			0
	0	0			0
	0	0			0
	0	0			0.200584
	0	0			0
	0	0			0
	0	0			0
	0.49507	0			0
	0	0			0
	0	0.243832			0
	0	0.527038			0
	0	0			0
	0	0			0
	0	0.247535			0
	0	0			0
	0	0			0
	0	0			0
	0	0			0
	0	0			0
	0	0			0
	0	0			0
	0	0			0
	0	0			0
	0	0			0
	0	0			0.26552
	0	0			0
	0	0			0
	0	0			0
	0	0.289388			0
	0	0			0
	0	0			0
	0	0			0
	0	0			0
	0	0			0
	0	0			0
	0	0.257568			0
	0	0			0
	0	0.259279			0
	0	0			0
	0	0			0
	0	0			0
	0	0			0
	0	0			0
	0	0			0
	0	0			0
	0	0			0
	0	0			0
	0	0			0
	0	0			0
	0	0.198198			0
	0	0.1728			0
	0	0			0
	0.47694	0			0
	0	0			0.073524
	0	0			0
	0	0			0.206873
	0	0			0
	0	0			0
	0	0			0
	0	0			0
	0	0			0
	0	0			0
	0	0.297438			0
	0	0			0
	0	0			0
	0	0			0
	0	0			0
	0	0			0
	0	0			0
	0	0			0
	0	0			0
	0	0			0
	0.155681	0			0
	0	0			0
	0	0			0
	0	0			0
	0	0			0.223487
	0	0			0
	0	0			0
	0	0			0
	0	0			0
	0	0			0
	0	0			1.14289
	0	0			0
	0	0			0
	0	0			0
	0	0			0
	0	0			0
	0	0			0
	0	0			0
	0	0			0
	0	0			0
	0	0			0
	0	0			0
	0	0			0
	0	0			0
	0				0
	0				0
	0				0
	0				0
	0				0
	0				0
	0.408389				0
	0.122003				0
	0.261443				0
	0				0
	0				0
	0.116333				0
	0				0
	0				0
	0				0
	0				0
	0				0
	0				0
	0				0
	0				0
	0.30583				0
	0				0
	0				0
	0				0
	0				0
	0				0
	0.263657				0
	0				0
	0				0
	0.142847				0
	0				0
	0				0
					0
					0
					0
					0
					0
					0
					0
					0
					0
					0
					0
					0
					0
					0
					0
					0
					0
					0
					0
					0
					0
					0
					0
					0
					0
					0
					0
					0
					0
					0
					0
					0
					0
					0
					0
					0
					0
					0
					0
					0
					0
					0
					0
					0
					0
					0
					0
					0
					0
					0
					0
					0
					0
					0
					0
					0
					0
					0
					0
					0
					0
					0
					0
					0
					0
					0
					0.224866
					0
					0
					0
					0
					0
					0
					0
					0
					0
					0
					0
					0
					0
					0
					0
					0
					0
					0
					0
					0
					0
					0
					0
					0
					0
					0
					0
					0
					0
					0
					0
					0
					0
					0
					0
					0
					0
					0
					0
					0
					0
					0
					0
					0
					0
					0
					0.32851
					0
					0
					0
					0
					0
					0
					0
					0
					0
					0
					0
					0
					0
					0
					0
					0
					0
					0
					0
					0
					0
					0
					0
					0
					0
					0
					0
					0
					0
					0
					0
					0
					0
					0
					0
					0
					0
					0
					0
					0
					0
					0
					0
					0
					0
					0
					0
					0
					0
					0
					0
					0
					0
					0
					0
					0
					0
					0
					0
					0
					0
					0
					0
					0
					0
					0
					0
					0
					0
					0
					0
					0
					0
					0
					0
					0
					0
					0
					0
					0
					0
					0
					0
					0
					0
					0
					0
					0
					0
					0
					0
					0
					0
					0
					0
					0
					0
					0
					0
					0
					0
					0
					0
					0
					0
					0
					0
					0
					0
					0
					0
					0
					0
					0
					0
					0
					0
					0
					0
					0
					0
					0
					0
					0
					0
					0
					0
					0
					0
					0
					0
					0
					0
					0
					0
					0
					0
					0
					0
					0
					0
					0
					0
					0
					0
					0
					0
					0
					0
					0
					0
					0
					0
					0
					0
					0.336502
					0

## Sheet: PRR18
Hypocotyl	Seedling_needle	Sapling_needle	Sapling_shoot_apex	Sapling_stem_cambium	Adult_needle	Adult_shoot_apex	Adult_root	Adult_stem_cambium	Adult_branch_cambium	Adult_vegetative_bud	Male_cone	Female_cone	Embryo	Pollen	Ovule	Callus
0.082483	0	0.547293	0.502451	0	0.049808	0.758345	0.257374	0	0	0.586646	0	0.845419	0	1.4423	0	0
0.051098	0	0	0.776881	0.652987	0	0.49778	0	0	0	1.55658	0	1.43609	0.1036	1.6438	0	0
0.090059	0	0	0.225088	0	0	0.758407	0	0	0.056117	0.673658	0	0.872489	0.2217	1.3494	0	0
0	0	0.043527	1.484	0	0	1.02459	0	0	0	1.73281	0	0.520289	0		0	0
0	0	0.04812	0.220113	0	0	0.045863	0.552166	0	0	0.610808	0	1.49802	0		0	0
0	0	0.194588	0.526051	0.780563	0	0	0.302744	0	0	0.702866	0	0.554514	0		0	0
0	0	0	0.574708	0.6758	0	0.148754	0	0	0	0.266769	0	1.63697			0	0
0	0	0	0.189274	0.835047	0	0.149877	0.168208	0	0	0.511858	0	2.00841			0	0
0.258129	0	0	0.478423	0.157655	0	0.202816	0.206891	0	0	0.998825	0	2.48964			0.0494	0
0	0	0	0.77127		0.047865	1.68293	0	0	0.056585	0.320618	0	0.967518			0.0512	0
0	0	0	2.2752		0	1.87691	0.196049	0.054918	0.154093	0.263808	0	2.56367			0	0
0	0	0	0		0	0.311945	0.271729	0	0.197142	1.04088	0	0.749356			0	0
0.087895	0	0	0.423973		0	1.40436	0.166725	0	0.102879	2.93255	0	0			0	0
0.032332	0	0.046865	1.77903		0	0.065491	0	0	0	2.22509	0	0			0	0
0	0	0	0.80551		0.151564	0	0	0	0.111456	2.3245	0	0.988828			0	0
0	0	0	1.08891		0	0.125622	0.219044	0	0.056265	1.12083	0	0			0	0
0	0	0.140336	0.421404		0	1.22631		0.11114	0.110241	0.772464	0	0			0	0
0.039319	0	0	0.66021		0	0.886148		0.064193	0.21215	1.80304	0	0			0	0
0	0	0	0		0.039827	0.197769		0.057035	0.053172	0.422557	0				0
0	0	0	0.081973		0	1.67526		0	0.117038	0.988359	0				0
0.044969	0	0	0		0.124326	0.603805		0	0.05704	0.466013	0				0
0	0	0	0.046748		0	0.362267		0.056451	0.063749		0				0
0	0	0	0.142882		0	0.724558		0	0.269885		0				0
0	0.086803	0	0.038477		0	0.757472		0	0.097438		0				0
0.173568	0	0	0		0	0		0.170692	0		0
0	0.114405	0	0.039981		0	0.072467		0.180196	0		0
0	0	0	0.040698		0	0		0.259203	0		0
0.050937	0	0.092046	1.4991		0	0.179387		0	0		0
0.207218	0.171059	0	0		0	0.357259		0.184558	0		0
0.336705	0.035658	0	0		0	0		0.297605	0		0
0.127273	0.205232	0	1.42155		0	0.069105		0	21.1667		0
0.091768	0.04878	0	0.157319		0	0.915288		0.116859	23.1159		0
0.03419	0	0	0.645562		0	0.185472		0.125082	24.9506		0
0.15815	0.124684	0	0.054225		0	0.161605		0.061491	12.7529		0
0.325852	0.472011	0	0.620951		0	0.243759		0	15.1416		0
0.075119	0.324615	0	0.376143		0	0.200129		0.060785	16.6187		0
0	0	0	0.360983		0	0		0	13.7036		0
0	0	0.090485	0.372765		0	0.783398		0	13.6188		0.907376
0	0	0	0		0	0.156479		0	15.4387		0.788845
0.093123	0	0.044721	0.17269		0	0		0	18.8142		0
0	0	0	0.791366		0	0.394796		0	20.1588		0
0	0	0	0.508209		0	0.535327		0	16.7676		0
0	0.057721	0	0.110003		0	1.08086		0.061973	4.19888		0
0	0	0	0		0	1.06919		0.061091	3.58107		0.329522
0.115066	0	0	0.044412		0	1.44484		0	2.71037		0
	0	0	0.349699		0	1.08084		0.784893	0.732506		0
	0	0.336679	0.371807		0	1.64265		0.497878	0.910053		0
	0	0	0.602815		0	0.984382		0.306812	1.0354		0
	0	0	0		0	0.297263		0.188001	7.1463		0
	0	0	0.113692		0	0.05953		0.115563	1.61507		0
	0	0.173009	0		0	0.571545		0	0.763268		0.450857
	0	0			0	1.03405			1.63321		0
	0	0			0	0.421251			0.331181		0
	0	0			0	0.115211			1.66039		0
	0	0			0	1.21542			0.053826		0
	0	0			0	0.938101			0		0
	0	0			0	0.737393			0.114498		0
	0	0.042489			0	0.51332			0.149264		0.646671
	0	0.309717			0	0.171493			0		0
	0	0.04467			0	0.882564			0		0.876484
	0	0			0	0.060961
	0	0			0	0.207194
	0	0.125042			0.031744	0
	0	0			0	0.193483
	0	0.046087			0	0.26194
	0.164056	0			0	0.152182
	0	0			0	0.091093
	0	0.046317			0	0.15338
	0	0.041336			0	0.797385
	0	0.186032			0.0846
	0	0.136094			0
	0	0			0.045653
	0	0			0.033514
	0	0			0
	0	0			0
	0	0			0
	0.071775	0			0
	0	0			0
	0	0.130955			0
	0	0.046415			0
	0	0			0
	0	0			0
	0	0.044654			0
	0	0			0.03747
	0	0			0
	0	0.096691			0
	0	0.329514			0.104373
	0	0			0
	0	0			0
	0.118622	0			0
	0	0			0
	0	0.095752			0
	0	0			0
	0.039861	0			0.263366
	0	0			0
	0	0.043341			0.299238
	0	0			0
	0	0.156564			0
	0	0.225357			0
	0	0			0
	0	0			0
	0	0			0
	0	0.085912			0
	0	0			0
	0	0.136965			0
	0	0			0
	0	0.509125			0
	0	0			0
	0	0.094137			0
	0	0			0
	0	0			0.087334
	0	0			0
	0	0			0
	0	0			0
	0	0			0
	0	0			0
	0	0			0
	0	0			0
	0	0			0.010751
	0	0.029366			0
	0	0			0
	0.182786	0			0.043958
	0	0			0.012289
	0	0			0.348702
	0	0			0.069157
	0	0			0.040869
	0	0			0.251979
	0.113723	0			0.086755
	0	0			0
	0.13702	0			0
	0	0			0
	0	0			0.033735
	0	0			0
	0	0			0
	0	0			0.040535
	0.090266	0			0
	0	0			0
	0	0			0.031744
	0	0			0
	0	0			0
	0	0			0
	0	0			0
	0	0			0
	0	0			0
	0	0			0.030859
	0	0			0
	0	0			0
	0	0			0
	0	0.074579			0.094597
	0	0.072749			0
	0	0			0
	0	0.200932			0.142819
	0	0.210486			0
	0	0			0.105381
	0.027622	0			0
	0	0			0
	0.07887	0			0
	0	0			0
	0.031117	0			0
	0	0.090871			0
	0.058431	0			0
	0.070177	0.075811			0
	0	0			0
	0	0			0
	0	0			0
	0.027665				0
	0				0
	0				0
	0				0
	0				0
	0				0
	0.318858				0
	0.14909				0
	0.471475				0
	0				0
	0				0
	0.109953				0
	0				0
	0				0
	0				0
	0				0
	0				0
	0				0
	0				0
	0				0
	0.062353				0
	0.151664				0
	0				0
	0				0
	0				0
	0.479862				0
	0.283417				0
	0.418434				0
	0				0
	0.11745				0
	0				0
	0				0
					0
					0
					0
					0
					0
					0
					0
					0
					0
					0
					0
					0
					0
					0
					0
					0
					0
					0
					0
					0
					0
					0
					0
					0
					0
					0
					0
					0
					0
					0
					0
					0
					0
					0
					0
					0
					0
					0
					0
					0
					0
					0
					0
					0
					0
					0
					0
					0
					0
					0.049957
					0
					0
					0
					0
					0.099486
					0
					0
					0
					0
					0
					0
					0
					0
					0
					0
					0
					0
					0.109011
					0
					0
					0
					0
					0
					0
					0
					0
					0
					0
					0
					0
					0
					0
					0
					0
					0
					0
					0
					0
					0
					0
					0
					0.033456
					0
					0
					0
					0
					0
					0
					0
					0
					0
					0
					0
					0
					0
					0
					0
					0
					0
					0
					0
					0
					0
					0.04364
					0
					0
					0
					0
					0.051362
					0
					0
					0
					0
					0
					0
					0
					0
					0
					0
					0
					0
					0
					0
					0.053214
					0
					0.047785
					0
					0
					0
					0
					0
					0
					0
					0
					0
					0
					0.049159
					0
					0
					0
					0
					0
					0
					0
					0
					0
					0
					0
					0
					0
					0
					0
					0
					0
					0
					0
					0
					0
					0
					0
					0
					0
					0
					0
					0
					0
					0
					0
					0
					0
					0
					0
					0
					0
					0
					0
					0
					0
					0
					0
					0
					0.117501
					0.046563
					0
					0
					0
					0
					0
					0.038837
					0
					0.05029
					0
					0
					0.052609
					0
					0
					0
					0.189315
					0
					0
					0
					0
					0
					0
					0
					0
					0
					0.140617
					0
					0.050548
					0
					0
					0
					0
					0
					0
					0
					0
					0
					0.051058
					0
					0.056668
					0
					0
					0
					0
					0
					0
					0
					0
					0
					0
					0
					0
					0
					0
					0
					0
					0
					0
					0.155004
					0
					0
					0
					0
					0
					0.098856
					0
					0
					0
					0
					1.40033
					0
					0
					0.065773
					0
					0
					0
					0
					0
					0

## Sheet: PRR19
Hypocotyl	Seedling_needle	Sapling_needle	Sapling_shoot_apex	Sapling_stem_cambium	Adult_needle	Adult_shoot_apex	Adult_root	Adult_stem_cambium	Adult_branch_cambium	Adult_vegetative_bud	Male_cone	Female_cone	Embryo	Pollen	Ovule	Callus
0	0	0.117783	0	0.331944	0	0	0	0	0	0.138387	0	0	0.1284	0.4573	0	0
0	0	0	0.047764	0.101213	0	0	0	0	0	0.084714	0	0.821657	0	0.2553	0	0
0	0	0	0.071429	0	0	0.037673	0	0	0	0	0	0	0	0.5989	0	0
0	0	0	0.432554	0	0	0.08817	0	0.584222	0	0.184617	0	1.17362	0		0	0
0	0	0	0.070357	0	0	0.073118	0.314542	0.160242	0	0	0	1.12424	0		0	0
0	0	0.038945	0	0.312434	0	0.049829	0.048273	0.303092	0	0.140456	0	1.10624	0		0	0
0	0	0	0.320877	2.84496	0	0.331165	0	0.555202	0	0	0	0.690476			0.0429	0
0	0	0	0.293099	0.708672	0	0	0.133913	0.638125	0	0.102247	0	1.13828			0	0
0	0	0	0.045745	0.126361	0	0.136368	0	0.091365	0	0	0	1.53909			0.079	0
0	0	0	0.064195		0	0.110854	0.048945	0.04607	0	0	0	0.993194			0.0409	0
0	0	0.037446	0.745907		0	0.072118	0	0.396045	0	0.405667	0	0.544264			0	0
0	0	0.036891	0.197712		0.033627	0	0	0.046926	0	0.395374	0	0			0	0
0	0	0	0.157229		0	0.204699	0	0	0	0.047834	0	0			0.041	0
0	0	0	0.053315		0	0.249846	0	0	0	0.050501	0	2.25897			0	0
0	0	0	0		0	0	0	0	0	0.088411	0	0.829862			0	0
0	0	0	0.048321		0	0	0	0	0	0.16249	0	0			0.0886	0
0.046371	0	0	0.240032		0	0.098398		0.044555	0	0.244504	0	0			0	0
0	0	0	0		0	0		0.051409	0	0.223545	0	0			0	0
0	0	0	0		0	0		0	0	1.78279	0				0
0	0	0	0		0	0.096818		0	0.093652	1.02507	0				0
0	0	0	0		0	0		0	0	0	0				0
0.040369	0	0	0		0	0		0	0		0				0
0	0	0	0.179328		0	0		0	0		0				0
0	0.034579	0	0		0	0		0	0.07794		0				0
0	0	0	0		0	0		0	0		0
0	0	0	0		0	0.107615		0	0		0
0	0	0	0.032439		0	0.574428		0	0		0
0	0	0	0		0	0.566041		0	0		0
0	0	0	0.202573		0	0		0	0		0
0	0	0	0		0	0.229781		0	0		0
0	0	0	0.641606		0	0.102526		0	10.4078		0
0	0	0	0.286527		0	0.040386		0	8.38517		0
0	0	0	0.399353		0	0.133674		0	9.38001		0
0	0	0	0.253953		0	0.086582		0	4.857		0
0.082388	0.083523	0	0.136493		0	0		0	4.08339		0
0.030009	0	0.036019	0.110743		0	0.102398		0	6.19233		0
0	0	0.034955	0.034821		0	0.049508		0.047015	4.38282		1.42986
0	0	0	0.041837		0	0.051098		0	6.37425		0.537849
0	0	0	0		0	0		0	6.0389		0.217022
0	0	0	0.045363		0	0		0	6.79798		0.532186
0	0	0	0		0	0.039599		0	8.46166		0.258766
0	0	0	0		0	0.039045		0	7.37584		0.427415
0.133301	0	0	0.032986		0	0		0	0.71259		0
0.040526	0	0	0		0	0.520176		0	1.08239		0
0	0	0	0.069689		0	0.369833		0	1.22496		0.38132
	0.047299	0	0.140089		0	0		0	0		0
	0	0.077015	1.02984		0	0.410832		0.199508	0.683096		0
	0	0	0.577025		0	0.415561		0	0.230441		0
	0	0	0		0	0		0	2.23461		0
	0	0	0		0	0.047459		0	0.736375		0
	0	0.103881	0		0.091504	0.787244		0.063714	0.218725		0
	0	0			0	0			0.261698		0
	0	0			0	0			0.132688		0
	0	0			0	0.245968			0.810735		0
	0	0.145985			0	0			0		0
	0	0			0	0.615599			0		0
	0	0			0	0.727644			0		0
	0	0			0	0.045501			0		0.616514
	0	0.035424			0	0			0		0
	0	0			0	0.791046			0		0.368099
	0	0			0	0.176367
	0	0			0	0.320639
	0.04113	0			0	0
	0	0			0	0
	0	0			0	0
	0.060884	0			0	0
	0	0			0	0.139578
	0	0			0	0.186518
	0	0.06622			0	0.727631
	0	0.138399			0
	0	0			0
	0	0			0
	0	0			0
	0	0			0
	0	0			0
	0	0			0
	0	0			0
	0	0			0
	0	0.03496			0
	0	0			0
	0	0			0
	0	0.068841			0
	0	0.14309			0
	0	0.066336			0
	0	0			0
	0	0			0
	0	0			0
	0	0			0
	0	0			0
	0	0			0
	0	0.036406			0
	0	0.038339			0
	0	0			0
	0	0			0
	0	0			0
	0	0			0
	0	0			0
	0	0			0
	0	0.043317			0
	0	0			0
	0	0			0
	0	0			0
	0	0.034401			0
	0	0			0
	0	0			0
	0	0			0
	0	0.08021			0
	0	0			0
	0	0			0
	0	0			0
	0	0			0
	0	0			0
	0	0			0
	0	0			0
	0	0			0.031872
	0	0			0
	0	0			0
	0	0			0
	0	0			0
	0	0.046921			0
	0	0			0
	0	0			0
	0	0			0
	0	0			0
	0	0			0
	0	0			0
	0	0			0
	0	0			0
	0	0			0
	0	0			0
	0	0			0
	0	0			0
	0	0			0
	0	0			0
	0	0			0
	0	0			0
	0	0			0
	0	0			0
	0	0			0
	0	0			0
	0	0			0
	0	0			0
	0	0			0
	0	0			0
	0	0			0
	0	0			0
	0	0			0
	0	0			0
	0	0			0
	0	0			0
	0	0			0
	0	0			0
	0	0			0
	0	0			0
	0	0			0
	0	0			0
	0	0			0
	0	0			0
	0	0.058112			0
	0	0			0
	0	0			0
	0.041816	0			0
	0	0			0
	0	0.059146			0.039024
	0	0			0
	0				0
	0				0
	0				0
	0				0
	0				0
	0				0
	0.083362				0
	0.020111				0
	0.051791				0
	0				0
	0				0
	0.026975				0
	0				0
	0				0
	0				0
	0				0
	0				0
	0				0
	0				0
	0				0
	0				0
	0.163913				0
	0				0
	0				0
	0				0
	0				0
	0.045085				0
	0.107722				0
	0				0
	0.023771				0
	0				0
	0				0
					0
					0
					0
					0
					0
					0
					0
					0
					0.025339
					0
					0
					0
					0
					0
					0
					0
					0
					0
					0
					0
					0
					0
					0
					0
					0
					0
					0
					0
					0
					0
					0
					0
					0
					0
					0
					0
					0
					0
					0
					0
					0
					0
					0
					0
					0
					0
					0
					0
					0
					0
					0
					0
					0
					0
					0
					0
					0
					0
					0
					0
					0
					0
					0
					0
					0
					0
					0
					0
					0
					0
					0
					0
					0
					0
					0
					0
					0
					0
					0
					0
					0
					0
					0
					0
					0
					0
					0
					0
					0
					0
					0
					0
					0
					0
					0
					0
					0
					0
					0
					0
					0
					0
					0
					0
					0
					0
					0
					0
					0
					0
					0
					0
					0
					0
					0
					0
					0
					0
					0
					0
					0
					0
					0
					0
					0
					0
					0
					0
					0
					0
					0
					0
					0
					0
					0
					0
					0
					0
					0
					0
					0
					0
					0
					0
					0
					0
					0
					0
					0
					0
					0
					0
					0
					0
					0
					0
					0
					0
					0
					0
					0
					0
					0
					0
					0
					0
					0
					0
					0
					0
					0
					0
					0
					0
					0
					0
					0
					0
					0
					0
					0
					0
					0
					0
					0
					0
					0
					0
					0
					0
					0
					0
					0
					0
					0
					0
					0
					0
					0
					0
					0
					0
					0
					0
					0
					0
					0
					0
					0
					0
					0
					0.081248
					0
					0
					0
					0
					0
					0
					0
					0
					0
					0
					0
					0
					0
					0
					0
					0
					0
					0
					0
					0
					0
					0
					0
					0
					0
					0
					0
					0
					0
					0
					0
					0
					0
					0
					0
					0
					0
					0
					0
					0
					0
					0
					0.038367
					0
					0
					0.038223
					0
					0
					0
					0
					0
					0
					0.052555
					0
					0
					0
					0
					0
					0

## Sheet: PRR21
Hypocotyl	Seedling_needle	Sapling_needle	Sapling_shoot_apex	Sapling_stem_cambium	Adult_needle	Adult_shoot_apex	Adult_root	Adult_stem_cambium	Adult_branch_cambium	Adult_vegetative_bud	Male_cone	Female_cone	Embryo	Pollen	Ovule	Callus
0.96	2.07989	1.88652	4.10882	2.29493	2.28949	5.01405	46.952	11.1574	11.1463	2.69601	1.62649	2.63084	1.6143	0.3036	1.5403	1.0932
1.05	0.96889	1.53653	2.12648	6.68686	2.31584	3.87688	60.1725	15.9129	12.4983	3.33881	1.79235	2.87183	2.158	0.2935	1.3206	0.9824
1.06	1.3367	1.57071	3.45901	8.59294	2.86978	4.78432	49.4746	14.4625	13.0899	2.8085	0.878407	3.07545	1.6815	0.3157	1.9763	1.6295
1.17	1.50572	0.755897	4.6387	6.4996	2.319	4.11861	45.808	14.8204	9.6293	4.73835	0.735686	5.48902	0.9597		0.3806	1.9184
1.03	2.13083	1.59877	3.3465	7.79633	2.88698	4.30182	29.9426	13.7458	9.52239	3.42288	1.94305	5.97491	1.354		3.9487	1.6365
0.81	1.86484	1.57795	4.22848	11.8599	1.43704	2.90656	30.4012	15.0432	10.3911	3.92609	0.725322	8.79484	0.875		3.2988	1.453
1.05	1.40979	1.23694	4.6609	12.7701	2.47351	3.22905	27.8555	14.9587	6.5562	2.53006	2.91998	7.93699			5.576	1.4526
0.9	0.610888	2.87108	3.83918	18.1798	2.40815	3.81104	26.5063	13.9127	8.04752	2.79274	1.7863	8.49506			5.6959	1.9478
1.05	1.07091	1.63386	3.30222	7.34443	1.4716	3.72194	25.1652	11.495	9.89336	4.62448	0.783754	5.24739			4.2772	1.7234
1.03	1.83928	1.71482	3.38752		3.42017	3.0311	24.6113	10.5061	6.24766	4.54482	1.12802	5.00855			4.9648	2.795
1.04	2.1183	1.09412	2.04599		1.82708	4.18749	24.8158	10.8245	5.27669	3.52577	2.22723	3.83662			3.8682	2.357
1.04	1.65551	2.29442	3.9541		3.92768	4.52474	41.5752	8.75409	6.88309	2.31183	2.44286	6.8661			5.0947	2.7274
1.18	2.80353	1.71461	2.71779		2.00028	3.5208	25.7529	11.4512	6.0566	2.50238	2.90716	6.30657			7.452	2.2787
1.09	2.37988	1.45005	3.04623		1.68219	3.16551	26.958	12.6043	8.16654	6.67307	2.8728	7.35067			7.4961	2.08
1.1	2.00549	2.00679	5.33559		3.56108	4.41011	26.5991	17.6727	8.09214	3.74683	2.0473	5.84942			6.8466	1.9453
1.11	1.20434	1.9047	4.00464		4.53485	4.71479	28.6723	14.5363	6.14376	4.39177	2.96328	3.47319			4.6748	1.7801
0.84	2.1632	1.79862	4.74538		2.004	5.76846		11.4233	6.39875	2.73104	4.76536	3.55714			4.534	2.0287
0.84	1.087	1.07507	3.54856		3.58062	2.69769		10.7063	4.83931	6.7284	3.28206	4.9548			6.0083	1.9309
1.13	1.66208	1.87728	0.709299		4.06747	4.11175		7.5207	4.80951	3.98246	1.41692				5.2255
0.94	2.19988	1.35153	1.04663		3.06248	4.42198		7.60816	5.20591	4.96455	1.14532				4.9511
0.89	2.03045	1.82184	1.93713		3.93093	2.94914		8.03868	5.58534	3.84347	1.48355				5.0519
1.01	2.40862	2.38496	1.22666		2.17099	6.12607		8.65343	4.90021		2.43349				6.3022
1.15	1.42232	1.57444	1.38106		1.95603	3.03495		9.20307	6.42512		2.50184				6.295
0.85	1.62733	1.90029	2.42718		2.26098	3.59083		8.98526	3.74477		2.97979				7.3444
0.81	1.97777	1.47654	8.59808		2.16879	3.0276		14.5662	5.77303		1.9497
1.02	1.60043	2.87001	3.80336		1.79638	2.42115		14.9402	5.35755		1.8295
1.07	2.56031	1.67596	2.32066		3.69974	2.04084		12.8883	5.61547		1.82471
0.94	1.92654	2.04681	1.40517		2.99275	2.00699		7.42863	7.0854		0.885126
1.04	2.53458	0.673477	0.665538		2.46455	2.77701		9.40496	5.33729		1.48699
1.04	2.11188	2.86535	0.92711		2.52332	1.60278		8.2022	5.62282		1.69318
0.99	2.83986	1.79378	0.904047		2.39732	2.30646		9.88101	9.10092		3.13216
0.84	2.99618	1.02906	1.91737		4.09942	2.37463		9.68667	8.83409		3.29268
0.93	2.36197	1.98318	0.766766		2.84798	2.84292		8.80524	7.0733		2.63405
1.1	3.08641	2.2637	2.4981		3.18207	3.02127		9.60366	9.59339		3.65885
0.95	1.72928	1.43273	0.983194		3.69444	1.98996		11.9576	10.8301		3.1622
0.84	2.18835	1.86649	1.76606		2.20189	1.4031		12.6501	7.63397		2.09504
1.02	2.68718	1.0539	1.89425		5.86534	2.19407		7.39779	8.99334		4.07116
1	0.81214	1.02416	1.37383		3.06512	1.74847		6.16493	7.96163		1.96554
0.87	1.12986	3.28148	0.921124		3.97414	1.89445		6.44167	7.89935		0.823886
1.1	5.45582	1.98919	2.29986		4.91317	2.82069		4.92617	8.43117		21.7075
0.84	2.11646	1.87008	1.82049		2.56788	2.50134		4.24154	7.41944		21.1207
0.84	1.05833	2.032	2.91153		2.81646	2.61348		4.66207	7.24736		27.1786
0.84	0.912122	2.03269	2.04757		4.17246	0.764236		5.84512	6.34189		30.4982
0.82	3.0263	1.46361	1.76052		2.80046	2.8926		4.92837	6.87541		40.7829
0.84	2.17804	2.53172	2.81062		3.47549	2.25771		5.42038	6.96528		40.7645
	4.6318	1.88438	10.4301		5.66555	1.6242		7.60152	6.24688		15.0128
	2.58647	3.30194	7.51027		2.62562	2.87767		6.53434	5.4069		21.6478
	3.66289	2.10705	10.6228		4.18941	3.69479		6.24356	4.9517		22.3968
	1.75947	2.01561	2.4676		2.54655	1.69803		14.8595	7.04309		8.55193
	0.868699	1.73196	3.04812		2.82271	1.60835		17.1011	7.53118		12.5843
	1.76418	1.2725	2.68571		6.63718	2.71535		9.8676	3.91793		4.23796
	1.25221	1.78723			2.95931	2.53925			5.83701		11.5972
	1.5991	1.73182			1.79771	2.16567			5.58578		9.31854
	1.16599	2.29484			3.28107	0.492513			7.25963		23.0538
	2.61805	1.58185			3.96372	1.2333			14.683		8.68718
	1.90485	2.1609			1.87686	5.21493			13.9804		8.72027
	2.05107	1.7985			4.5349	2.56291			14.7001		5.61561
	1.00581	1.66831			2.16076	0.599747			11.0339		29.1612
	1.92983	3.50489			1.89713	2.69989			9.05564		26.6245
	1.28454	2.59395			3.42224	3.76412			10.2433		30.6758
	1.14039	3.68279			1.88448	1.12002
	0.851167	3.50402			1.96253	2.39606
	4.10517	2.8307			2.62386	2.24211
	2.9886	3.29896			3.34309	1.2787
	3.28423	2.84329			1.27668	3.40642
	3.47301	3.32838			3.66354	5.08076
	2.09744	2.3925			1.82369	2.42499
	1.95021	1.57302			2.17896	2.35079
	1.25456	1.59132			4.26965	2.7309
	1.16565	1.55689			3.43512
	2.67018	1.06101			2.51337
	1.56634	2.38033			3.67186
	1.81617	3.05355			2.2422
	5.02906	1.32544			2.54596
	1.72246	3.6077			3.98544
	0.91058	1.47556			1.90459
	4.2882	2.5014			2.4217
	2.7968	2.29605			2.15402
	3.69021	1.58133			2.71771
	2.01861	2.9737			2.79274
	1.86354	2.92904			2.45172
	3.28738	1.94618			1.84538
	1.57235	2.22504			2.52997
	2.18684	2.28146			2.64654
	1.82903	3.38533			5.74761
	2.37898	2.55037			1.53903
	2.20144	2.33171			3.21261
	2.05683	2.88449			4.03004
	5.23737	2.52843			2.19979
	3.74754	4.19515			2.82038
	1.57678	3.706			4.27157
	1.9224	2.05933			2.4807
	1.57147	2.08546			3.07945
	2.0197	2.8931			7.91184
	1.38488	1.47659			3.84568
	1.23734	2.71165			5.39688
	1.85887	3.54792			1.30553
	2.71755	3.86128			3.65682
	2.5139	5.09724			3.49067
	4.49869	3.77773			4.22773
	3.32378	2.71936			5.84932
	2.37541	4.22656			8.51985
	1.73467	1.94504			4.21556
	1.95926	1.2963			3.01026
	1.54425	1.9624			2.46748
	1.18952	1.00182			2.53623
	1.15744	1.911			2.46907
	2.38282	1.13095			4.04841
	1.65249	1.34419			2.65178
	1.25953	0.583975			1.8944
	1.07924	1.75158			2.2622
	0.969285	2.12437			3.51565
	1.68159	1.13254			3.45854
	0.484775	0.832224			4.14275
	2.12472	1.40333			4.07318
	2.36897	1.23453			2.69595
	1.97372	0.856381			3.54994
	1.73275	0.632988			2.55506
	2.47798	1.52853			2.15331
	3.11885	1.14898			2.76183
	1.98702	1.23602			2.73035
	1.97481	1.76856			3.21715
	2.51179	1.49673			2.90991
	1.3114	1.17091			1.53988
	1.56677	1.72728			1.68989
	1.60077	1.42569			2.14878
	1.49194	0.81212			1.91838
	1.72124	1.29968			2.14995
	2.28189	3.66113			3.68382
	2.03998	0.279131			1.59307
	1.93603	1.86544			1.3028
	1.82341	0.715071			3.58047
	1.34669	1.79357			2.01388
	1.6559	1.88923			2.86323
	2.13456	1.71116			2.70848
	1.71056	2.02653			1.88448
	2.42242	3.40882			1.96253
	1.28686	4.36241			2.62386
	2.08436	3.35022			3.34309
	2.29461	3.31933			1.27668
	1.29163	3.50675			3.66354
	1.97358	3.43825			1.82369
	2.16482	2.45581			2.17896
	1.19335	2.91193			4.26921
	1.26667	3.66483			1.94524
	1.67096	3.32072			3.21359
	1.52828	2.93882			5.59408
	2.345	2.98857			2.47866
	2.61128	3.68585			3.59665
	2.72251	3.28566			3.30179
	3.18422	1.61607			2.32175
	3.10774	1.73498			1.86052
	2.40781	2.66402			3.78419
	2.34662	2.50288			4.28455
	2.21984	2.30438			2.68762
	3.05953	2.58002			2.50219
	1.40242	4.06043			2.0967
	2.12422	3.77148			3.3364
	3.9593	3.1098			3.04007
	1.75801	2.28365			3.18762
	3.38967	4.41283			2.45032
	2.65311	2.96903			2.82114
	1.6911	3.36217			2.81653
	1.87588	2.66748			2.60993
	1.3133	3.3488			2.91393
	3.61701				5.77802
	3.7397				4.80531
	1.19119				4.44067
	4.09561				3.56947
	4.63232				4.92591
	4.41773				5.3905
	4.40574				2.33323
	4.98551				2.49839
	5.3466				2.95427
	3.76086				2.01212
	5.93896				1.80242
	5.27103				1.62635
	1.4489				3.32578
	1.57611				2.9177
	1.2054				2.82477
	1.98862				3.07583
	5.23559				2.67559
	6.22728				3.13468
	5.66411				3.53994
	2.92838				3.37595
	4.19504				2.26176
	3.59134				2.38027
	3.41893				2.44757
	2.59923				3.82549
	5.86478				2.94571
	6.31043				2.94392
	5.89094				3.01241
	6.28692				3.66957
	2.44934				4.09036
	5.64658				3.29518
	2.58523				2.553
	2.46835				1.91502
					3.74131
					3.5235
					2.65878
					1.54421
					3.21439
					2.60938
					4.13051
					1.14697
					2.46281
					3.12615
					4.55007
					3.08652
					4.01872
					3.95438
					3.97675
					3.02642
					4.03167
					3.12031
					3.43276
					2.82971
					3.35763
					3.54654
					3.6387
					3.58287
					4.19045
					3.79097
					3.88808
					2.75601
					3.85282
					3.15004
					2.6392
					2.15952
					1.97281
					2.26063
					3.10112
					2.88165
					3.16261
					3.45744
					1.59348
					6.74432
					4.22008
					3.64187
					2.75579
					4.18077
					3.44483
					4.05595
					3.40935
					3.61094
					2.94032
					2.05332
					3.19858
					2.48794
					2.9778
					3.3892
					4.49552
					2.77333
					3.09079
					3.92757
					3.16859
					2.91328
					2.38536
					2.63262
					3.65664
					2.96015
					4.37863
					3.01875
					2.49096
					3.90706
					3.62382
					2.85812
					2.65787
					4.01924
					2.59242
					2.283
					4.44913
					4.63256
					4.21879
					3.3514
					3.20755
					3.60125
					3.12543
					2.61561
					4.2956
					2.90611
					9.74235
					4.53073
					1.74853
					3.70962
					3.3664
					4.10087
					5.52297
					3.78941
					3.4089
					4.00971
					2.76462
					3.06688
					3.8971
					3.05779
					3.42261
					3.21185
					2.73525
					3.93919
					2.97881
					2.67267
					3.08585
					2.78754
					5.23561
					3.3287
					2.93862
					2.56866
					4.49598
					4.44618
					4.6321
					3.0805
					3.46765
					4.98287
					3.46883
					4.08785
					3.39901
					1.97455
					5.04147
					4.79887
					3.48348
					3.06864
					4.79405
					3.0787
					3.64112
					2.02311
					2.53642
					4.05716
					7.13985
					2.47565
					4.56327
					3.65883
					5.00536
					3.94946
					4.61468
					2.39268
					3.78776
					4.59287
					5.02584
					6.99103
					3.66719
					5.24172
					3.17267
					4.94076
					2.98992
					4.03108
					3.26762
					3.88897
					4.98807
					5.63565
					3.74889
					4.43662
					2.18832
					3.60294
					3.84838
					4.91711
					3.5325
					5.52833
					2.99808
					2.12024
					6.54199
					3.97482
					3.09923
					2.96324
					4.60638
					4.74803
					4.40294
					10.5743
					5.6519
					3.46092
					5.20815
					4.27654
					4.92865
					5.18578
					5.89059
					5.38899
					4.06303
					2.51929
					3.89269
					3.32451
					4.48155
					4.86359
					3.89737
					5.28948
					5.05042
					3.72943
					3.64469
					4.23065
					3.82382
					4.56698
					3.7926
					3.22461
					5.3182
					4.58214
					4.38375
					5.50535
					5.16664
					3.84517
					4.78587
					5.12274
					3.33482
					4.42647
					3.07081
					4.07909
					6.63165
					4.56078
					5.84773
					3.82206
					5.17712
					2.99262
					2.75052
					3.40175
					5.67111
					4.06495
					5.0215
					4.53583
					3.85417
					3.62346
					3.66628
					3.64816
					3.7539
					5.40264
					3.5611
					4.37798
					5.59413
					3.70104
					4.06818
					5.05896
					6.26344
					7.38641
					9.67749
					8.37758
					4.68897
					3.60229
					4.03771
					6.44288
					4.29631
					4.49526
					4.47959
					5.23666
					6.65593
					3.74607
					5.11155
					5.95353
					3.45209
					4.69037
					5.43782
					4.21071
					4.19742
					2.56678
					3.32459
					2.38101
					2.63227
					4.22188
					2.2677
					1.93945
					3.29757
					2.17321
					2.87231
					5.21674
					1.83658
					2.00727
					2.77193
					2.94661
					1.22688
					1.63092
					3.39801
					2.76351
					2.5465

## Sheet: PRR42
Hypocotyl	Seedling_needle	Sapling_needle	Sapling_shoot_apex	Sapling_stem_cambium	Adult_needle	Adult_shoot_apex	Adult_root	Adult_stem_cambium	Adult_branch_cambium	Adult_vegetative_bud	Male_cone	Female_cone	Embryo	Pollen	Ovule	Callus
13.0375	0.03398	0.24246	2.16247	7.30693	0.195242	2.52366	0.282861	21.1255	19.595	2.15929	3.00326	3.78226	2.6629	18.631	0.292	0.9975
10.3507	0.354672	0.14184	2.23206	6.0228	0.282521	2.64353	4.40487	20.8303	16.3956	4.3739	1.77681	3.20531	1.8406	13.014	0.2503	2.2533
6.30743	0.353308	0	2.2908	37.2839	0.074615	2.23586	3.29704	17.2409	18.806	3.17757	0.596693	3.31212	2.7043	23.124	0	2.389
16.0615	0.059265	0.085551	0.850699	28.6951	0.078788	5.20675	0.038576	15.9257	17.2189	14.6913	0.926618	7.3701	0		0	2.1779
8.12625	0.207849	0.031529	2.55543	31.6164	0.515041	3.72325	1.04775	12.9823	17.047	2.71162	0.472516	12.9974	0		0	1.6722
10.1724	0.027828	0.127316	1.27485	12.2565	0.028954	2.75585	3.81539	11.1514	18.9685	4.39742	0.251876	9.83595	0		1.8241	1.3784
5.98918	0.327478	0.162599	2.39126	9.57037	0.057905	2.6668	4.6064	16.8839	18.0468	3.34101	0.311469	4.13909			1.0149	1.3155
4.48761	0.811778	0.092258	1.94781	4.82436	0.114299	2.03455	1.30803	15.7107	16.754	1.91931	0.033768	6.57807			0.9363	1.3045
5.22057	0.214014	0.147586	5.98042	4.54797	0	2.28398	2.72918	11.6923	17.1934	4.27964	1.26457	3.87796			0.9668	1.0548
5.67922	1.39573	0.126601	3.09989		0.03119	2.73712	0.678595	10.5828	17.9828	1.32443	0.868736	8.6689			0.6669	4.9039
7.51536	0.489532	0.122527	6.54852		0.070879	3.56351	0.679191	7.08979	19.6642	2.69617	1.35338	5.8716			0.8818	2.1709
5.40646	0.617898	0.060315	7.08304		0.109815	2.98327	3.47091	11.4254	17.9481	2.92813	0.995113	10.3014			0.2663	1.3297
4.94216	0.248857	0.031635	1.67973		0.054146	7.68301	1.27646	10.0961	26.4743	3.93935	1.38048	12.2254			1.1037	1.2633
4.16722	0.130748	0	3.79446		0.291476	4.42105	1.64174	10.584	28.4035	1.56328	0.8178	11.3348			1.2982	0.9655
4.9349	0.055922	0.090038	4.9489		0.049354	1.7394	0.967709	6.62349	26.824	1.8034	0.463807	9.19396			1.5004	1.136
3.47203	0.382262	0.152953	8.08245		0.056523	1.99981	1.09979	9.8504	15.6082	3.05951	0.683447	21.6581			0.4702	1.9275
3.32889	0.742686	0.061164	2.66038		0.047563	4.08044		14.7276	16.7534	6.30137	0.460126	24.239			0.4008	1.9001
2.78737	0.176495	0.087385	2.95154		0.180659	4.09167		14.7094	16.2324	6.48013	0.590309	31.121			0.5597	1.747
5.2083	0.189862	0.029067	1.30477		0.051787	3.71673		14.7915	18.4188	8.77282	0.286253				0.4084
9.00774	0.274975	0.094978	1.94565		1.06147	3.06126		15.5732	16.7184	4.3745	0.446337				0.7331
7.99017	0.416082	0.030381	3.53		0.865199	2.82898		16.0381	16.9582	3.16088	0.82611				0.5
4.01683	0.091979	0	2.1226		0	5.26627		33.5492	13.662		0.484774				1.0841
3.06715	0.045564	0.190584	2.72681		0.208619	1.68569		33.126	12.5501		0.209065				1.8661
5.8088	0.253458	0.149798	1.42596		0.206128	7.14913		30.9882	13.4007		1.43389				1.0145
2.22889	0.354192	0	1.27088		0	1.00478		8.27751	17.5809		1.22878
3.02883	0.222504	0.191446	0.802947		0.115315	1.62703		8.27896	20.6373		0.58307
2.79779	0.152757	0.058143	1.3742		0.245101	2.42217		8.12576	19.4265		0.360529
21.638	0.454602	0	3.70107		0.212537	2.17715		14.1455	7.69095		0.23388
19.5982	0.444259	0.029206	1.6904		0.182923	1.43959		15.4877	7.83908		0.54957
18.0726	0.277545	0.093179	2.18326		0.055136	1.65445		14.2184	7.4119		0.08831
9.74274	0.530754	0.182986	2.23941		0	1.5817		22.7042	1.5399		0.411802
11.6488	0.442428	0.148693	3.02238		0.468408	2.76027		20.843	1.74835		0.30298
12.5198	0.243878	0.030707	1.92021		0.375453	3.01018		22.4919	2.54314		0.373748
10.9877	0.701459	0	0.339697		0.300429	2.05791		15.6952	2.52758		0.209252
7.66528	0.849945	0.225901	4.03554		0.257051	1.88741		15.5745	1.80493		0.443143
8.52255	0.184009	0.117718	1.10071		0.152641	1.68293		15.2632	2.53097		0.526177
11.5693	0	0.028562	1.91742		0.07944	1.62208		10.1422	2.50035		1.79364
9.42304	0	0.088842	1.07942		0.046167	3.56906		9.90982	2.6402		0.865962
15.1418	0	0.031618	0		0.023274	2.60498		8.76748	2.26032		1.63342
8.82692	1.21932	0	0.146619		0.051003	2.10287		12.3852	1.8588		0.838924
12.6217	0.366782	0.38914	0.797317		0	1.68582		13.241	1.55274		1.5148
11.7578	0.261697	0.091165	1.29285		0.131919	1.59811		12.1276	2.23135		0.893593
6.05431	0	0	0.164886		0.168081	0.744488		11.3982	5.37202		1.90254
13.4958	0.234158	0.03022	1.38708		0.154824	2.77141		13.021	5.31297		1.81953
8.07985	0	0.150398	0.589406		0.021506	0.563765		13.9457	5.17331		2.21725
	0.732817	0.057351	32.0389		0.25306	2.10976		21.7092	5.21624		53.4888
	0.35386	0.062947	26.0762		0.096761	2.29561		19.4192	6.1789		22.8321
	1.11532	0.030993	21.1488		0.073359	17.0832		19.0075	5.46512		4.79275
	0	0	6.72845		0	1.54804		29.461	2.87423		0.376775
	0.188276	0.06008	12.0705		0.102976	2.59089		45.1409	4.32123		2.97016
	0	0.141504	5.75236		0.473213	1.26524		26.4289	5.90898		2.17832
	0	0.029807			0	1.57096			4.63674		18.6859
	0.109255	0.084987			0.075083	1.44436			13.203		17.4815
	0.038851	0.056862			0.18102	1.20621			6.66579		12.5467
	0	0.089474			0.116431	1.0286			6.84453		9.84172
	0.293306	0.058563			0.062569	4.87087			6.37363		20.325
	0	0.086676			0.182802	1.91111			7.01599		12.4882
	0.193257	0.083517			0.071059	1.22403			10.7648		52.2195
	0	0.115815			0.058681	1.66851			12.0641		46.1983
	0.041245	0.116865			0.109775	3.50755			16.1442		62.1993
	0	0.061439			0.044681	2.9626
	0	0.147571			0.060687	2.40173
	0.603721	0.081853			0.268539	1.49463
	0.184832	0.190781			0	1.83677
	0	0.270387			0.040159	1.36067
	0.312303	0.212781			0.038197	0.296436
	0.105551	0.057669			0	8.98647
	0	0.121302			0.053121	3.58797
	0	0.054142			0	3.95814
	0	0.117431			0.330623
	0.113885	0.089065			0.791591
	0	0.03177			0.564717
	0	0			0.109104
	3.27037	0.104509			0.025941
	0.165475	1.39746			0.171265
	0	0.243821			0.195329
	1.43779	0.077582			0.218019
	2.9474	0.202218			0.305893
	0.165869	0.028581			0.1569
	0	0.030335			0.254753
	0	0.371158			0.190299
	0.146044	0.05628			0.112181
	0.030315	0.029251			0.354332
	0	0.027107			0.243814
	0.031678	0.195805			0.434128
	0.745424	0			0
	0.720267	0.026972			0.813974
	1.89774	0.03129			0.092657
	1.19152	0.078343			0.138097
	1.27549	0.056412			0.176596
	0.180775	0			0
	0.049831	0.125365			0.167509
	0.029026	0.065767			0.045983
	0.130868	0			0.11417
	0.065008	0.058234			0.271326
	0.235822	0.056658			0.032457
	0.623862	0.342099			0.12562
	0.355591	0			0.313839
	0.230029	0.274483			0.52505
	1.02681	0.028009			0.115397
	0.58351	0.028083			0.133382
	0.594057	0.087341			0.543248
	0.525161	0			0.314894
	0.557277	0.029583			0.165921
	0.311902	0.149288			0.160288
	0.532147	0.05437			0.090326
	0.355297	0.491332			0.319594
	0.392368	0.028041			0.104706
	0.213688	0			0.239654
	0.638274	0			0.0623
	1.02826	0.0281			0.141914
	0.491452	0.027058			0.056608
	0.770066	0.953026			0.107274
	0.421182	0.057695			0.148416
	0.539509	0			0.19953
	0.797897	0.023245			0.08235
	1.74628	0			0.120297
	2.14595	0.130544			0.081951
	1.38208	0.130238			0.125629
	2.62314	0.440341			0.027965
	2.50727	0.021857			0.016186
	2.19823	0.105718			0.563086
	2.24567	0.025937			0.104016
	0.296232	0.033802			0.539157
	0.652932	0.084324			0.360318
	0.377107	0.09324			0.717629
	0.469344	0.287871			0.287218
	0.573045	0.022517			0.225624
	0.554045	0.096109			0.419652
	2.55283	0			0.113053
	0.945879	0.08087			0.089078
	1.46487	0.391215			0.132037
	8.15471	0.072847			0.366699
	7.55156	0			0.180279
	5.94696	0			0.526901
	1.78394	0			0.044681
	2.22217	0			0.060687
	0.570186	0.234755			0.268539
	1.77696	0.09602			0
	1.56635	0			0.040159
	3.67227	0.131163			0.038197
	4.45653	0.713695			0
	1.31286	1.21913			0.053121
	1.03762	0.62636			0
	1.33963	0.387713			0
	1.16609	0.71292			0.097679
	1.23063	1.79047			0
	0.515998	0.045917			0.126338
	0.174433	0.094579			0.061726
	0.446442	0.185479			0.066526
	1.70219	2.47975			0.030479
	1.33556	0.88162			0.371844
	2.38348	2.63647			0.067611
	0.271907	2.10289			0.171917
	0.017774	1.44413			0.287207
	0.169467	1.31514			0.340879
	0.186551	0.151924			0.244718
	0.020267	0.766704			0.100845
	0.25978	0.234758			0.106807
	0.032999	0.231132			0.128525
	0.45099	0.8656			0
	0.220641	0.28913			0.063522
	0.034213	0.080358			0.200581
	0.127999	0.047905			0.127451
	0.178799	0.274787			0
	0.16064				0.156014
	0.365186				0.20007
	0.034761				0.134191
	0.032387				0.17328
	0.595434				0.099058
	0.06536				0.183948
	0.072773				0.132984
	0.032109				0.28922
	0				0.469885
	0.048987				0.613216
	0.062976				0.028441
	0				0.120189
	0				0.054989
	0.145942				0.040839
	0.030087				0.180366
	0.037649				0.126443
	0.092459				0.176726
	0.098884				0.310338
	0				0.139791
	0.16265				0.488759
	0.381496				0.035688
	0.064917				0
	0.097557				0.135059
	0.078296				0.195403
	0.256435				0.051465
	0.115284				0.154451
	0.033501				0
	0				0.034092
	0.093144				0.235643
	0.075536				0.176153
	0.080797				0.099313
	0				0.135778
					0.279689
					0.114809
					0.344963
					0.186393
					0.427054
					0.047288
					0.193045
					0.029317
					0.041608
					0.162418
					0.103143
					0.058966
					0.207552
					0.12279
					0.109799
					0.244342
					0.033819
					0.14776
					0.033699
					0.10783
					0.036702
					0.074671
					0.059905
					0.036466
					0.057058
					0.035627
					0.068593
					0.069069
					0.101982
					0.034034
					0.219919
					0.219725
					0.278621
					0.069834
					0.131722
					0.096768
					0.03207
					0.175704
					0.066227
					0.56631
					0.138874
					0.218702
					0.02672
					0.190503
					0.12769
					0.130835
					0.742585
					0.217933
					1.00733
					0.397229
					0.137557
					0.116029
					0.067184
					0.225234
					0.322206
					0.138333
					0.384696
					0.070502
					0.053155
					0.032992
					0.031079
					0.062877
					0.063735
					0.265034
					0.468255
					0.032089
					0.129657
					0.253487
					0.032587
					0.23903
					0
					0.030693
					0.196235
					0.274171
					0.436373
					0.156079
					0.070102
					0.101979
					0.099615
					0.250984
					0.06797
					0.063268
					0.215902
					0.410459
					0.725635
					0.102969
					0.108725
					0.100921
					0.037065
					0.0503
					0.108187
					0.044257
					0.23173
					0.034637
					0.047693
					0.135085
					0.227999
					0.05711
					0.117605
					0.106049
					0.10963
					0.71826
					0
					0.129174
					0.683387
					0.085752
					0.253284
					0.127619
					0.030526
					0.056053
					0.228629
					0.336059
					0.032002
					0.052202
					0.066703
					0.152917
					0.128716
					0.220564
					0.612053
					0.537469
					0.360427
					0.363461
					0.151672
					0.293191
					0.099645
					0.242023
					0.18253
					0.434947
					0.034003
					0.807551
					0.334705
					0.025393
					1.01195
					0.319011
					1.30946
					0.22335
					1.31778
					0.520919
					0.071865
					0.064144
					0.436103
					0.132576
					0.185787
					0.669668
					0.048057
					0.10225
					0.227646
					0.885193
					0.031669
					0.077119
					0
					0.704758
					0.035008
					0.243504
					0.290918
					0.499606
					0.033881
					0.32682
					0.033077
					1.00771
					0.234248
					0.067252
					1.47865
					0.136845
					0
					0.038587
					0.06839
					0.047101
					0.136272
					0.182999
					0.072096
					0.029308
					0.056062
					0.090879
					0.626344
					0
					0.076615
					0.1864
					0.180915
					0.139692
					0.091833
					0.15596
					0.122171
					0.153707
					0.157297
					0.298404
					0.33441
					0.03613
					0.103666
					0.131579
					2.08875
					0.285992
					1.08004
					0.967145
					0.496255
					0.291892
					0.308501
					1.1007
					1.1882
					0.553714
					1.23337
					1.05603
					0.664641
					0.386138
					0.03348
					0.39541
					3.10562
					0.378885
					0.641578
					0.532513
					0.50894
					0.434775
					0.371496
					0.792876
					0.778498
					0.098383
					0.642172
					0.93318
					0.094117
					0.23509
					0.245083
					0.20055
					0.227869
					0.483197
					0.191638
					0.674067
					0.496639
					0.063251
					1.36686
					1.35587
					0.556723
					1.95659
					0.076614
					0.033309
					0.248582
					0.523266
					0.436116
					0.518168
					0.120318
					0.261518
					0.057387
					0.338871
					0.24032
					0.118248
					0.084071
					0.274485
					0.108754
					0.167559
					0.128184
					0.090962
					0.199431
					0.033508
					0.065873
					0.03875
					0.466525
					0.103988
					0.283323
					0.247715
					0.100453
					0.03766
					0
					0.373117
					0
					0.425243
					0.042892
					0.03316
					0.092444
					0.091052
					0.893641
					0.277309
					0.200326

## Sheet: PRR43
Hypocotyl	Seedling_needle	Sapling_needle	Sapling_shoot_apex	Sapling_stem_cambium	Adult_needle	Adult_shoot_apex	Adult_root	Adult_stem_cambium	Adult_branch_cambium	Adult_vegetative_bud	Male_cone	Female_cone	Embryo	Pollen	Ovule	Callus
0	0	0	0	0.656694	0	0	0	0	0	0	0	14.019	0	0	1.8758	0
0	0	0	0	0	0	0	0	0	0	0	0	30.6071	0	0	0	0
0	0	0	0	0.571409	0	0	0	1.06545	0	0	0	33.869	0.2044	0	4.5286	0
0.392112	0	0	0	0	0	0	0	0	0	0	0	0	0		0	0
0.166834	0	0	0	0	0	0	0	0	0	0	0	0	0		0	0
0	0	0	0	0	0	0	0	0	0	0	0	0	0.0268		0	0
0.583683	0	0	0	0	0	0	0	0.57097	0	0	0	0			0	0
1.02922	0	0	0	0	0	0	0	0.638049	0	0	0	0			0	0
0	0	0	0	0	0	0	0.633312	0	0	0	0	0			0	0.9276
0	0	0	0		0.690161	0	0	0	0	0	0	0			0	0.4801
0	0	0	0		0	0	0	0	0	0	0	0			1.0763	0
0	0	0.510669	0		0	0	0	0	0	0.84591	0	0.183491			0	0
0	0	0	0		0	0.570991	0	0	0	0	0	0			0	0
0	0	0	0		0	0	0.590138	0	0	0	0	0			0	0.8918
0	0	0	0		0	0	0	0	0	0	0	0			0	0
0	0	0	0		0	0	0.510405	0	0	0	0	0			0	0
0	0	0	0		0	0		0	0	0	0	3.76321			0	0
0	0	0	0		0	0		0	0	0	0	8.32576			0	0
0	0	0	0		0	0		0	0	4.11447	0				0
0	0	0	0		0	0		0	0	0	0				0
0	0	0	0		0	0		0	0	0	0				0.0365
0	0	0	0		0	0		0	0		0				0
0.371888	0	0	0		0	0		0	0		0				0
0	0	0	0		0	0		0.711966	0		0				0
0	0.769556	0	0		0	0		0	0		0
0	0	0	0		0.289141	0		0	0.541401		0
0	0	0	0		0	0		0	0		0
0	0	0.421214	0		0	0		0	0		0
0	0	0	0		0	0		0	0		0
0	0.462605	0	0		0	0		0	0		0
0	0	0	0		0.278433	0		0	0		0
0	0	0	0		0	0		0	1.86272		0
2.75211	0.668314	0	0		0	0		0	0		0
0.704204	0	0	0		0	0		0	0		0
0	0	0	0		0	0		0	0		0
1.67205	0	0	0		0	0		0.405528	0		0
0	0	0	0		0	0		1.41483	0		0
0	0	0	0		0	0		0	0		0
0	0	0	0		0	0		0	0		7.03977
0	0	0	0		0	0		0	0		0
0	0	0	0		0.188469	0		0.97023	3.10665		0
0	0	0	0		0	0		0	0		4.32181
0	0	0	0		0	0		0	0		0
0	0	0	0		0	0		1.03973	0		1.3892
0	0	0	0		0	0		0.6687	0.827951		0
	0	0	0		0	0		0	0		0
	0	0.900484	2.46179		0.14824	0		0.706022	0		0
	0	0	0		0	0		0	0		0
	0	0	0		0	0		0	0		0
	0	0	0		0.66047	0		0	1.93156		0
	0	0	0		0	0		0	1.67698		0
	0	0			0	0			0		0
	0	0			0	0			0		0
	0	0			0	0			0		0
	0	0			0	0			0		0
	0	0			0.000477	0			0		0
	0	0			0	0			0.004093		0
	0	0			0	0			0		0
	0	0			0	0			0		0
	0	0			0	0			0		0
	0	0			0	0
	0	0			0	0
	0	0			0	0
	0	0			0	0
	0	0			0	0
	0	0.017001			0	0
	0	1.06356			0	0
	0	0			0	0
	0	0			0	0
	0	0			0
	0	0			0
	0	0			0
	0	0			0
	0	0			3.7616
	0	0			0
	0	0			0
	0	0.644135			0
	0	0			0
	0	0			0
	0	0			0
	0	6.84e-07			0
	0	0			0
	0	0			0
	0	0			0
	0	0			0
	0	0			0
	0	0			0
	0	0			0
	0	0			0
	0	0			0
	0	0			0
	0	0			0
	0	0			0
	0	0			0
	0	0			0
	0	0			0
	0	0			1.29383
	0	0			1.65059
	0	0			0
	0	0			0
	0	0			0
	0	0			0
	0	0			0
	0	0			0.356233
	0	0			0
	0	1.02002			0
	0	0			0
	0	0.17548			0.231344
	0	0			0
	0	0			0
	0	0			0.037006
	0	1.15995			0
	0	0			0
	0	0			0
	0	0			0
	0	0.571068			0
	0	0			0
	0	0			0
	0.486359	0			0
	0	0			0
	0	0			0
	1.05125	0			0
	0	0			0
	0	0			0
	0	0			0
	0	0			0
	0	0			0
	0	0			0
	0	0.56425			0
	0	0			0
	0	0			0
	0	0			0
	0	0			0
	0	0			0
	0	0			0
	0	0			0
	0	0			0
	0	0			0
	0	0.638605			0
	0	0			0
	0	0			0
	0	0			0
	0	0			0
	0	0			0
	0	0			0
	0	0			0
	0	0			0
	0	0			0
	0	0			0
	0	0			0
	1.42873	0			0
	0	0			0
	0	0			0
	0	0			0
	0	0			0
	0	0.503984			0
	0	0			0
	0	0			0
	0	0			0
	0	0			0
	0	0			0
	0	0			0
	0	0			0
	0	0			0
	0	0			1.36994
	0				0
	0				0
	0				0
	0				0
	0				0.690458
	0				0
	0				0
	0				0
	0				0
	0				0
	0				0
	0				0
	0				0
	0.706071				0
	0				0
	0				0
	0				0
	0				0
	0				0
	0.279363				0
	0				0
	0				0
	0				0
	0				0
	0				0
	0				0
	0				0
	0				0
	0				0
	0				0
	0				0
	0				0
					0
					0
					0
					0
					0
					0
					0
					0
					0
					0
					0
					0
					0
					0
					0
					0
					0
					0
					0
					0
					0
					0
					0
					0
					0
					0.255385
					0
					0
					0
					0
					0
					0
					0
					0
					0
					0
					0
					0
					0
					0
					0
					0
					0
					0
					0
					0.70087
					0
					0
					0
					0
					0
					0
					0
					0
					0
					0
					0
					0
					0
					0
					0
					0
					0
					0
					0
					0
					0
					0
					0
					0
					0
					0
					0
					0
					0
					0
					0
					0
					0
					0
					0
					0
					0
					0
					0
					0
					0
					0
					0
					0
					0
					0
					0
					0
					0
					0.015372
					0
					0
					0
					0
					0
					0
					0
					1.04949
					0
					0
					0
					0
					0.158719
					0
					0
					0.67573
					0
					0
					0
					0
					0
					0
					0
					0.011794
					0
					0
					0
					0
					0
					0
					0
					0
					0
					0
					0
					0
					0
					0
					0
					0
					0
					0
					0
					0
					0.435137
					0
					0
					0
					0
					0
					0
					0
					0
					0
					0
					0
					0
					0
					0
					0
					0
					0
					0
					0
					0
					0
					0
					0
					0
					0
					0
					0.002757
					0
					0
					0
					0.04756
					0.728654
					0
					0
					0
					0
					0.057916
					0
					0
					0
					0
					0
					0
					0
					0
					0.141598
					0
					0
					0
					0
					0
					0
					0
					0
					0
					0
					0
					0
					0
					0
					0
					0
					0
					0
					0
					0
					0
					0
					0
					0.237277
					0
					0
					0
					0
					0
					0
					0
					0
					0
					0.121128
					0
					0
					0
					0
					0
					0
					0
					0
					0
					0
					0
					0
					0
					0
					0
					0
					0
					0.20178
					0
					0.303609
					0
					0
					0
					0
					0
					0
					0
					0
					0.978589
					0
					0
					0
					0
					0
					0
					0
					0
					0
					0
					0
					0
					0
					0
					0
					0
					0
					0
					0
					0
					0

[truncated: 25 more sheets: PRR44, PRR45, PRR46, PRR47, PRR48, PRR49, PRR50, ARR1, ARR2, ARR3, ARR4, ARR5, ARR6, ARR7, ARR8, ARR9, PRR5, PRR6, PRR7, PRR8 …]
