# Supplementary material for: A circadian repressor promotes flowering via dual repression: PtTOC suppresses the floral inhibitor PtTFL2 in Pinus tabuliformis
Source: BMC Plant Biol. 2026 Mar 19;26:758. doi: 10.1186/s12870-026-08511-z (PMC13123111; doi:10.1186/s12870-026-08511-z)
Supplement: Supplementary file 1 — Supplementary Material 1. Figure. S1. Expression profiles of 19 RR genes exhibiting generally low expression levels in various organs of P. tabuliformis. The analyzed samples included: hypocotyls (n = 36), seedling needles (n = 90), sapling needles (n = 165), Sapling shoot apex (n = 51), Sapling stem cambium (n = 51), Adult needle(n = 468), Adult shoot apex (n = 69), Adult root (n = 16), Adult stem cambium (n = 51), Adult branch cambium (n = 60), Adult vegetative bud (n = 21), Male cone (n = 60), Female cone (n = 18), Embryo (n = 6), Pollen (n = 3), Ovule (n = 24), Callus (n = 18). [file 12870_2026_8511_MOESM1_ESM.zip › Supplementary/Table S3.xlsx]

## Sheet: Circadian Rhythm
					The expression transcriptome data of PtTOC at 8:00, 12:00, 16:00, 20:00, 24:00 and 4:00 in March 25, June 25, July 25, August 25, September 25 and December 25
Time	March				June				July				August				September				December
	A1	A2	A3		A1	A2	A3		A1	A2	A3		A1	A2	A3		A1	A2	A3		A1	A2	A3
08:00:00	14.3362	0.943699	14.1623		12.6054	1.61286	14.2891		13.1993	3.94092	16.3349		8.30759	2.18596	10.3835		9.35247	1.96682	11.4346		1.42748	0.387253	1.09655
10:00:00	8.14399	2.11416	7.87033		12.5652	1.46891	14.2148		16.1499	3.02164	19.4811		13.2414	3.19444	14.6637		11.3738	0.574437	11.678		1.47658	0.095496	1.37036
12:00:00	8.17884	1.28907	9.63361		13.2373	2.68905	15.1833		18.2407	2.01051	20.529		11.8804	2.31457	14.5524		18.2363	2.98707	14.7872		1.49506	0.428447	1.43399
14:00:00	11.4983	1.98846	10.4927		15.1825	2.55974	18.1275		14.0224	3.75848	18.0529		10.2738	3.59855	13.0791		14.2005	0.25304	14.1535		1.126	0.565499	1.77804
16:00:00	10.646	2.69614	13.5981		11.9535	3.7249	14.4621		14.2795	1.23592	15.6897		14.9989	1.56362	13.2926		14.1255	2.79577	15.2541		1.6625	0.127353	1.80015
18:00:00	25.0385	5.16331	19.1147		13.582	1.05702	14.3008		11.4854	3.92218	16.0091		11.8309	2.6109	14.1701		12.9343	6.72662	18.6354		1.22257	0.085268	1.23528
20:00:00	15.3627	0.916606	15.0617		13.9863	4.90016	19.4001		19.2477	2.8069	20.6728		14.2144	1.47839	14.9429		14.3988	6.65646	16.7716		1.39293	0.325457	1.05254
22:00:00	20.5533	4.50133	15.3997		13.6623	4.62663	18.7982		14.7476	3.0865	16.6495		12.4927	2.36924	15.1702		16.7789	3.77784	18.6041		1.75365	0.371901	1.57538
1 day, 0:00:00	12.9121	0.751839	12.4189		14.4604	2.47841	17.2185		16.4034	2.44726	19.2154		14.148	2.60288	17.1008		16.8087	3.72616	19.6292		1.32591	1.14512	1.77366
02:00:00	12.1139	0.548851	12.5591		13.3217	1.60078	14.527		16.6574	1.99941	17.8537		12.7894	3.19782	15.7365		13.1192	3.49564	15.8384		0.927747	0.412334	1.18535
04:00:00	12.8902	3.03	10.6661		13.0707	4.79683	15.7514		13.0149	2.74947	16.1757		11.2351	1.92777	12.6662		12.3485	1.29543	13.1832		1.10097	0.262856	1.3697
06:00:00	12.8579	1.09654	12.6791		11.7402	1.69983	13.5242		11.1984	3.23456	14.7098		9.98843	2.44679	12.6333		13.47	1.42478	14.6613		1.45234	0.079787	1.36036

## Sheet: Annual cycle
	PtTOC			PtTFL2			PtCCA1			PtMYB266			PtMYB267			PtMYB270
170701	8.59918	8.86476	9.53062	7.18887	1.4812	3.22098	0.540811	0.296192	0.766811	7.26685	12.2627	7.37842	6.42107	3.14004	6.82852	0.536418	0.372748	0.281239
170715	9.00783	9.50603	9.24066	11.1901	1.92681	3.47333	0.365946	0.203147	1.24219	7.06675	12.906	13.8283	6.63715	2.95039	11.3252	0.515369	0.305808	0.347801
170801	11.0188	8.45197	9.82928	32.9943	9.10581	13.9283	0.566218	0.58402	0.48752	2.78948	5.04387	4.63836	0.72555	0.767434	5.30323	1.98234	0.959921	0.800906
170816	11.9208	8.03753	10.9959	13.3764	7.23184	10.3995	0.471875	0.179618	0.478646	6.65168	15.676	11.9647	7.60167	5.1092	6.98959	1.16572	0.376786	0.231474
170902	9.41041	7.77013	9.85529	42.5747	31.3501	24.2726	3.12069	0.740364	2.27899	12.4955	11.6473	8.88039	9.10664	1.39933	8.24768	1.11543	0.605284	0.483552
170916	8.50835	7.94582	9.65063	106.109	83.1787	97.0909	0.163204	0.123858	0.209152	1.76006	4.08378	2.51916	2.93387	1.96861	4.18111	1.22084	1.11081	0.620735
171001	9.4979	8.22224	10.9086	132.042	105.675	104.307	0.502534	0.16051	0.610347	1.72344	4.02692	6.48545	3.42186	1.75503	6.18479	0.630152	0.318805	0.379484
171016	3.51567	3.68286	3.76462	331.644	231.331	252.307	0.703438	0.461754	0.389829	3.29324	4.15712	2.56863	1.97288	0.656822	3.41687	8.73209	6.72389	8.99149
171101	3.56797	2.88055	4.38867	200.537	142.454	184.059	0.265691	1.1096	0.511862	4.58172	8.54915	5.49963	4.82968	2.95401	5.22272	4.73858	6.8225	3.91033
171115	2.84115	2.6535	1.97494	169.723	146.423	240.447	1.77213	2.18659	1.71349	8.30543	13.7796	6.55097	4.67828	2.91782	6.60889	5.57074	7.98016	3.96262
171201	0.556772	1.03586	0.684657	82.2555	84.486	91.6714	2.67821	4.48721	4.03412	6.82561	24.318	12.2262	8.00519	5.50158	10.3566	2.78851	5.12324	3.32383
171215	1.52618	0.964234	0.40131	37.4281	50.9956	55.7845	6.92631	2.1982	3.55763	29.3025	28.1999	11.7584	16.9616	6.83662	9.53933	5.41554	8.07748	3.90704
180104	3.28372	1.36866	1.06681	35.5005	43.8027	27.699	6.0025	4.29461	4.20717	55.2339	57.965	32.1099	44.7094	15.8532	21.5863	8.25209	7.27017	4.19367
180118	6.07549	3.54075	7.15921	30.6601	35.4139	34.9563	6.97306	3.83474	8.73566	79.382	101.927	95.321	66.0092	24.685	28.5744	10.9365	13.0206	12.4658
180203	8.26312	6.17864	4.44083	21.5322	26.8457	30.8156	5.35344	4.5996	4.66436	84.6368	118.088	75.9711	83.1377	29.9891	59.4188	12.8791	14.9131	9.70553
180219	8.44002	7.98786	10.1989	14.6837	12.7872	11.973	9.61231	5.44831	8.28977	99.329	105.936	120.016	79.8072	31.5021	30.7117	13.1649	13.2046	20.0085
180304	5.7558	8.35237	6.83238	1.83885	1.95207	5.62488	5.82647	7.2966	9.21996	25.4694	50.0692	39.0143	24.5394	12.6783	10.7858	7.65671	11.0403	11.2924
180315	7.81958	7.05146	7.81359	1.26136	0.698293	1.37355	4.86075	4.07492	7.00145	18.359	24.3287	15.1672	17.409	3.95851	10.4388	13.6821	13.2208	14.1814
180402	12.8858	10.6268	9.04214	1.12328	0.991045	0.755553	4.75681	2.02629	3.37346	21.9412	24.1442	15.0659	14.2967	11.5841	11.2154	6.15502	4.85726	4.32411
180416	7.78536	8.83047	9.83736	1.99438	0.890784	1.42402	3.33676	2.65776	4.83587	10.1827	19.0999	12.0037	9.93938	7.68791	11.2527	10.703	11.317	6.61447
180502	8.30625	10.987	15.9354	1.01932	0.866011	0.34216	3.16725	1.41228	3.18433	2.1883	4.81436	8.12525	2.67442	4.37117	13.3186	8.71795	6.85191	2.36785
180514	15.8056	7.50531	10.0779	2.31291	1.11172	1.63735	3.36194	1.08176	2.42835	6.14718	10.3162	7.55791	9.64903	4.57798	12.9673	4.96849	2.81418	2.53025
180602	9.76784	12.2852	15.5797	1.07549	0.771102	1.29447	1.76103	1.17491	1.91152	15.5719	27.7292	23.0029	13.5288	9.50419	38.4665	1.66358	1.34313	1.96007
180615	7.75673	8.06362	8.72275	15.3923	0.936245	1.68152	0.55129	0.329064	0.509916	3.05931	4.02085	4.92732	2.88301	1.74196	4.52986	1.55499	0.734573	0.404039
180702	8.77921	7.65137	9.77849	13.1873	7.4106	4.39543	0.448528	0.331454	0.405863	2.98282	7.76695	5.9583	3.51979	2.74694	3.30787	1.29014	0.881147	0.565198
180716	7.37829	7.63546	11.2075	14.6179	4.01918	1.22356	0.804864	0.531531	0.991536	6.21409	13.9384	6.66787	6.31923	2.52783	4.61136	1.35281	1.10325	0.523833
180801	10.4114	10.3586	9.41437	8.63232	3.99327	3.45129	0.40932	0.220179	0.471282	4.14912	4.17808	6.6298	3.77138	2.02032	4.40137	1.31559	1.21324	0.725657
180815	10.2334	10.1983	11.8008	19.3801	13.4279	22.1458	0.456688	0.398405	0.560204	6.67306	9.68072	18.0752	5.21975	2.7566	12.1793	1.11083	0.541842	0.454892
180903	12.7947	8.16792	11.3444	25.1609	53.5178	47.5449	0.523251	0.125055	0.226966	5.67423	5.18926	3.23598	5.95318	1.92531	4.8378	1.46915	0.79856	0.824979
180917	7.20829	7.98444	7.33508	123.032	127.33	119.469	0.0424214	0.508928	0.186552	6.17478	4.7169	6.68758	5.24789	4.22665	1.7295	0.539452	0.386906	0.706173
180929	8.05025	7.23562	10.1289	93.7669	103.995	159.696	0.159999	0.338664	0.247711	2.83235	5.57031	3.5743	1.26242	0.387945	4.4972	0.435611	0.363048	0.366542
181016	4.02536	4.10834	4.14079	324.889	238.885	272.824	0.811055	0.196953	0.540349	3.51323	3.98509	2.62614	5.20349	0.665409	3.16081	9.52677	8.43753	8.06826
181101	3.48789	4.38937	4.05782	205.104	180.274	196.957	0.303804	0.612583	0.437941	5.80992	7.18858	5.01257	5.26914	3.10377	4.55506	3.9309	7.72392	5.84125
181116	2.18914	3.36633	3.58204	153.517	123.984	139.305	2.54432	2.39513	3.28554	7.1865	10.5719	8.46441	7.11185	3.24487	5.33791	7.73368	9.72694	8.71748
181201	1.0407	1.92156	1.50394	85.7673	96.7063	95.0634	3.01952	2.34963	4.0685	10.7188	17.7223	8.0561	7.21993	4.39143	10.5105	5.20084	5.22772	3.50434
181215	0.746457	0.830565	0.806022	50.615	59.5132	48.6472	5.95981	3.21717	5.96614	20.5215	26.3723	21.881	16.5983	8.83423	17.3776	4.21706	5.78523	5.27622
181230	1.79874	1.51163	2.19264	31.4454	43.5697	37.4453	5.3943	3.33026	5.8204	20.5079	44.9625	45.0061	21.8299	10.5376	29.5274	7.94323	6.27117	11.6294
190115	5.53063	5.53063	5.53063	33.6264	33.6264	33.6264	6.42524	6.42524	6.42524	95.3642	95.3642	95.3642	37.968	37.968	37.968	12.174	12.174	12.174
190201	6.11298	6.11298	6.11298	26.76	26.76	26.76	4.77252	4.77252	4.77252	91.1899	91.1899	91.1899	57.525	57.525	57.525	12.2782	12.2782	12.2782
190215	8.73765	8.73765	8.73765	13.3089	13.3089	13.3089	7.71229	7.71229	7.71229	108.224	108.224	108.224	48.2813	48.2813	48.2813	14.9603	14.9603	14.9603
190301	7.02894	7.02894	7.02894	3.20153	3.20153	3.20153	7.61544	7.61544	7.61544	38.8316	38.8316	38.8316	15.5942	15.5942	15.5942	10.1079	10.1079	10.1079
190315	7.56398	7.56398	7.56398	1.11986	1.11986	1.11986	5.28697	5.28697	5.28697	19.3886	19.3886	19.3886	10.6758	10.6758	10.6758	13.667	13.667	13.667
190401	11.1728	11.1728	11.1728	0.982933	0.982933	0.982933	3.70512	3.70512	3.70512	20.5907	20.5907	20.5907	12.6779	12.6779	12.6779	5.29239	5.29239	5.29239
190415	8.83115	8.83115	8.83115	1.47055	1.47055	1.47055	3.71986	3.71986	3.71986	13.668	13.668	13.668	9.45319	9.45319	9.45319	9.32746	9.32746	9.32746
190501	11.761	11.761	11.761	0.733396	0.733396	0.733396	2.54576	2.54576	2.54576	5.04644	5.04644	5.04644	6.87956	6.87956	6.87956	5.88034	5.88034	5.88034
190515	10.9278	10.9278	10.9278	1.66112	1.66112	1.66112	2.24639	2.24639	2.24639	8.11596	8.11596	8.11596	9.20863	9.20863	9.20863	3.36473	3.36473	3.36473
190601	12.4211	12.4211	12.4211	1.0515	1.0515	1.0515	1.61384	1.61384	1.61384	21.4347	21.4347	21.4347	20.7104	20.7104	20.7104	1.65896	1.65896	1.65896
190615	8.21112	8.21112	8.21112	6.18752	6.18752	6.18752	0.464285	0.464285	0.464285	3.98922	3.98922	3.98922	3.05069	3.05069	3.05069	0.916834	0.916834	0.916834
190701	8.78069	8.78069	8.78069	8.55589	8.55589	8.55589	0.406051	0.406051	0.406051	5.33902	5.33902	5.33902	3.32154	3.32154	3.32154	0.930918	0.930918	0.930918

## Sheet: Different photoperiods
	PtTOC expression in needles under different photoperiodic conditions
	LD				SD
0d	16.069	14.6434	13.9662	13.663
10d	16.921	12.0941	12.3331	16.8853	17.4174	14.9057	14.0446	14.4583
20d	18.6733	20.4586	20.068	16.2818	15.0797	10.9515	18.2559	13.1356
30d	21.1594	17.5728	18.4159	21.9934	18.5065	14.6197	18.5313	12.833
40d	20.156	20.3492	18.2765	19.8942	16.6076	22.2039	15.7152	12.5486
50d	21.4993	19.8333	19.3888	17.7914	13.889	17.7609	20.0239	14.9571

## Sheet: Light-temperature complex condi
PtTOC expression in needles and terminal buds under different light-temperature complexes
	Bud			Needle
T1	13.863	14.7523	14.6188	15.844	15.5121	15.1307
T2	5.7962	5.92695	5.30488	5.59135	7.46292	11.1145
T3	2.38373	3.29679	2.86233	2.18292	3.93726	4.95995
T4	5.47471	6.77076	5.50012	5.1853	6.58428	3.23878
T5	27.0397	28.3931	23.6175	22.5938	21.7497	23.5755
