# Supplementary material for: A circadian repressor promotes flowering via dual repression: PtTOC suppresses the floral inhibitor PtTFL2 in Pinus tabuliformis
Source: BMC Plant Biol. 2026 Mar 19;26:758. doi: 10.1186/s12870-026-08511-z (PMC13123111; doi:10.1186/s12870-026-08511-z)
Supplement: Supplementary file 1 — Supplementary Material 1. Figure. S1. Expression profiles of 19 RR genes exhibiting generally low expression levels in various organs of P. tabuliformis. The analyzed samples included: hypocotyls (n = 36), seedling needles (n = 90), sapling needles (n = 165), Sapling shoot apex (n = 51), Sapling stem cambium (n = 51), Adult needle(n = 468), Adult shoot apex (n = 69), Adult root (n = 16), Adult stem cambium (n = 51), Adult branch cambium (n = 60), Adult vegetative bud (n = 21), Male cone (n = 60), Female cone (n = 18), Embryo (n = 6), Pollen (n = 3), Ovule (n = 24), Callus (n = 18). [file 12870_2026_8511_MOESM1_ESM.zip › Supplementary/Table S5.xlsx]

## Sheet: Sheet1
			Table S5 Nomenclature of the P. tabuliformis RR gene family and physicochemical properties of the protein
	Gene locus	Gene ID	Number of Amino Acid	Molecular Weight	Theoretical pI	Instability Index	Aliphatic Index	Grand Average of Hydropathicity	subcellular localization
A-ARR subgene family	Pt6G44810	PtPRR13	200	22277.2	8.52	51.83	97.4	-0.095	nuclear (39.1%); cytoplasmic (34.8%); mitochondrial (21.7%); endoplasmic reticulum (4.3%)
	Pt6G45400	PtPRR14	196	21564	6.83	38.83	101.38	-0.12	cytoplasmic (65.2%); nuclear (26.1%); Golgi (4.3%); mitochondrial (4.3%)
	Pt5G19950	PtPRR15	184	20533.3	6.17	74.08	87.34	-0.482	nuclear (91.3%); mitochondrial ( 4.3%); peroxisomal (4.3%)
	PtJG44410	PtPRR16	175	19578.1	5.77	74.88	80.63	-0.603	nuclear (82.6%); mitochondrial (17.4%)
	PtJG44170	PtPRR17	159	17709	5.58	60.84	86.35	-0.455	nuclear (69.6%); cytoplasmic (13.0%); peroxisomal (8.7%); mitochondrial (4.3%); cytoskeletal (4.3%)
	PtJG44210	PtPRR18	156	17455.8	5.58	62.76	82.95	-0.477	nuclear (73.9%); cytoplasmic (13.0%); peroxisomal (8.7%); cytoskeletal (4.3%)
	PtJG44180	PtPRR19	159	17779.2	5.82	69.38	86.35	-0.447	nuclear (73.9%); cytoplasmic (13.0%); peroxisomal (8.7%); cytoskeletal (4.3%)
	Pt3G60260	PtPRR21	204	22645.9	5.55	58.1	94.07	-0.427	nuclear (73.9%); mitochondrial (21.7%); peroxisomal (4.3%)
	PtXG20400	PtPRR42	136	15455	6.82	38.44	85.22	-0.19	cytoplasmic (47.8%); nuclear (34.8%); mitochondrial (17.4%)
	Pt0G20440	PtPRR43	103	11531.6	9.69	42.99	103.01	-0.297	nuclear (69.6%); mitochondrial (17.4%); peroxisomal (4.3%); cytoskeletal (4.3%); cytoplasmic (4.3%)
	PtJG21000	PtPRR44	103	11503.5	9.69	42.99	101.17	-0.32	nuclear (73.9%); mitochondrial (8.7%); cytoplasmic (8.7%); peroxisomal (4.3%); cytoskeletal (4.3%)
	Pt7G06280	PtPRR45	103	11503.5	9.69	42.99	101.17	-0.32	nuclear (73.9%); mitochondrial (8.7%); cytoplasmic (8.7%); peroxisomal (4.3%); cytoskeletal (4.3%)
	PtJG44400	PtPRR46	132	14999.8	5.05	79.31	82.58	-0.552	nuclear (56.5%); mitochondrial (34.8%); cytoplasmic (8.7%)
	Pt9G38340	PtPRR47	121	13313.7	6.4	38.73	102.98	0.143	cytoplasmic (52.2%); mitochondrial (26.1%); nuclear (13.0%); peroxisomal (4.3%); plasma membrane (4.3%)
	Pt2G52370	PtPRR48	121	13363.7	6.03	41.51	105.37	0.163	cytoplasmic (47.8%); nuclear (21.7%); endoplasmic reticulum (8.7%); mitochondrial (8.7%); peroxisomal (4.3%); extracellular, including cell wall (4.3%); vacuolar (4.3%)
	PtXG53610	PtPRR49	118	13050.4	5.75	47.02	104.75	0.186	mitochondrial (39.1%); cytoplasmic (26.1%); Golgi (13.0%); endoplasmic reticulum (8.7%); extracellular, including cell wall (4.3%); vacuolar (4.3%);vesicles of secretory system (4.3%)
	PtXG53600	PtPRR50	118	13050.4	5.75	47.02	104.75	0.186	mitochondrial (39.1%); cytoplasmic (26.1%); Golgi (13.0%); endoplasmic reticulum (8.7%); extracellular, including cell wall (4.3%); vacuolar (4.3%);vesicles of secretory system (4.3%)
B-ARR subgene family	Pt8G13520	PtARR1	538	59678.5	6.86	46.07	76.84	-0.501	nuclear (69.6%); cytoplasmic (13.0%); mitochondrial (8.7%); plasma membrane (4.3%); vesicles of secretory system (4.3%)
	Pt9G56450	PtARR2	548	61032.2	5.73	44.03	79.84	-0.456	nuclear (65.2%); mitochondrial (26.1%); cytoplasmic (8.7%)
	Pt9G55570	PtARR3	548	61108.4	5.64	42.15	79.67	-0.43	nuclear (65.2%); mitochondrial (26.1%); cytoplasmic (8.7%)
	PtQG11040	PtARR4	570	62880.2	5.51	52.39	75.93	-0.46	nuclear (60.9%); mitochondrial (34.8%); cytoplasmic (4.3%)
	Pt3G03540	PtARR5	756	82259.7	6.37	46.42	79.56	-0.433	nuclear (73.9%); mitochondrial (17.4%); peroxisomal (4.3%); cytoplasmic (4.3%)
	Pt4G04280	PtARR6	829	89837.6	5.89	52.27	75.34	-0.503	nuclear (78.3%); cytoplasmic (13.0%); cytoskeletal (4.3%); peroxisomal (4.3%)
	Pt8G42410	PtARR7	483	52356.1	5.25	39.06	85.13	-0.43	nuclear (78.3%); cytoplasmic (13.0%); mitochondrial (8.7%)
	Pt3G71490	PtARR8	678	74734.6	5.82	50.8	69.59	-0.594	nuclear (69.6%); cytoplasmic (21.7%); mitochondrial (4.3%); peroxisomal (4.3%)
	Pt3G51890	PtARR9	737	82290.6	5.02	47.43	80.12	-0.463	nuclear (60.9%); cytoplasmic (21.7%); peroxisomal (8.7%); cytoskeletal (4.3%); mitochondrial (4.3%)
	Pt5G54600	PtPRR5	132	15342.2	6.37	39.73	56.82	-1.111	nuclear (82.6%); cytoplasmic (13.0%); cytoskeletal (4.3%)
	PtXG42450	PtPRR6	154	17636.9	4.88	37.44	68.31	-0.837	cytoplasmic (52.2%); mitochondrial (26.1%); nuclear (21.7%)
	Pt9G28610	PtPRR7	100	11336	5.44	48.31	90.5	-0.126	cytoplasmic (56.5%); nuclear (13.0%); mitochondrial (13.0%); endoplasmic reticulum (8.7%); plasma membrane (4.3%); extracellular, including cell wall (4.3%)
	Pt9G18970	PtPRR8	106	12084.7	4.95	55.69	82.64	-0.267	cytoplasmic (56.5%); nuclear (13.0%); mitochondrial (13.0%); endoplasmic reticulum (8.7%); vacuolar (4.3%); extracellular, including cell wall (4.3%)
	Pt7G57560	PtPRR9	109	12470.2	4.85	51.18	88.44	-0.177	cytoplasmic (47.8%); mitochondrial (21.7%); nuclear (13.0%); endoplasmic reticulum (8.7%); vacuolar (4.3%); extracellular, including cell wall (4.3%)
	PtXG23320	PtPRR10	109	12523.3	5.46	54.44	83.03	-0.269	cytoplasmic (52.2%); mitochondrial (30.4%); nuclear (13.0%); vacuolar (4.3%)
	Pt1G08590	PtPRR11	109	12537.3	5.26	56.2	83.94	-0.262	cytoplasmic (52.2%); mitochondrial (30.4%); nuclear (13.0%); vacuolar (4.3%)
Pseudo-RR subgene family	Pt3G36450	PtPRR4	951	103127	6.21	41.74	57.59	-0.91	nuclear (69.6%); vesicles of secretory system (8.7%); cytoplasmic (8.7%); mitochondrial (8.7%); plasma membrane (4.3%)
	Pt5G04390	PtTOC	581	63734.5	7.03	53.33	79.36	-0.408	nuclear (69.6%); cytoplasmic (13.0%); vacuolar (4.3%); vesicles of secretory system (4.3%); mitochondrial (4.3%); plasma membrane (4.3%)

## Sheet: Sheet2
Gene ID	Number of Amino Acid	Molecular Weight
PtPRR7	100	11336	11.336
PtPRR44	103	11503.5	11.5035
PtPRR45	103	11503.5	11.5035
PtPRR43	103	11531.6	11.5316
PtPRR8	106	12084.7	12.0847
PtPRR9	109	12470.2	12.4702
PtPRR10	109	12523.3	12.5233
PtPRR11	109	12537.3	12.5373
PtPRR49	118	13050.4	13.0504
PtPRR50	118	13050.4	13.0504
PtPRR47	121	13313.7	13.3137
PtPRR48	121	13363.7	13.3637
PtPRR46	132	14999.8	14.9998
PtPRR5	132	15342.2	15.3422
PtPRR42	136	15455	15.455
PtPRR18	156	17455.8	17.4558
PtPRR6	154	17636.9	17.6369
PtPRR17	159	17709	17.7091
PtPRR19	159	17779.2	17.7792
PtPRR16	175	19578.1	19.5781
PtPRR15	184	20533.3	20.5333
PtPRR14	196	21564	21.564
PtPRR13	200	22277.2	22.2772
PtPRR21	204	22645.9	22.6459
PtARR7	483	52356.1	52.3561
PtARR1	538	59678.5	59.6785
PtARR2	548	61032.2	61.0322
PtARR3	548	61108.4	61.1084
PtARR4	570	62880.2	62.8802
PtTOC	581	63734.5	63.7345
PtARR8	678	74734.6	74.7346
PtARR5	756	82259.7	82.2597
PtARR9	737	82290.6	82.2906
PtARR6	829	89837.6	89.8376
PtPRR4	951	103127	103.127

## Sheet: Sheet3
Gene ID	Number of Amino Acid	Molecular Weight	Theoretical pI
PtPRR9	109	12470.2	4.85
PtPRR6	154	17636.9	4.88
PtPRR8	106	12084.7	4.95
PtARR9	737	82290.6	5.02
PtPRR46	132	14999.8	5.05
PtARR7	483	52356.1	5.25
PtPRR11	109	12537.3	5.26
PtPRR7	100	11336	5.44
PtPRR10	109	12523.3	5.46
PtARR4	570	62880.2	5.51
PtPRR21	204	22645.9	5.55
PtPRR17	159	17709	5.58
PtPRR18	156	17455.8	5.58
PtARR3	548	61108.4	5.64
PtARR2	548	61032.2	5.73
PtPRR49	118	13050.4	5.75
PtPRR50	118	13050.4	5.75
PtPRR16	175	19578.1	5.77
PtPRR19	159	17779.2	5.82
PtARR8	678	74734.6	5.82
PtARR6	829	89837.6	5.89
PtPRR48	121	13363.7	6.03
PtPRR15	184	20533.3	6.17
PtPRR4	951	103127	6.21
PtARR5	756	82259.7	6.37
PtPRR5	132	15342.2	6.37
PtPRR47	121	13313.7	6.4
PtPRR42	136	15455	6.82
PtPRR14	196	21564	6.83
PtARR1	538	59678.5	6.86
PtTOC	581	63734.5	7.03
PtPRR13	200	22277.2	8.52
PtPRR43	103	11531.6	9.69
PtPRR44	103	11503.5	9.69
PtPRR45	103	11503.5	9.69
