# Supplementary material for: A circadian repressor promotes flowering via dual repression: PtTOC suppresses the floral inhibitor PtTFL2 in Pinus tabuliformis
Source: BMC Plant Biol. 2026 Mar 19;26:758. doi: 10.1186/s12870-026-08511-z (PMC13123111; doi:10.1186/s12870-026-08511-z)
Supplement: Supplementary file 1 — Supplementary Material 1. Figure. S1. Expression profiles of 19 RR genes exhibiting generally low expression levels in various organs of P. tabuliformis. The analyzed samples included: hypocotyls (n = 36), seedling needles (n = 90), sapling needles (n = 165), Sapling shoot apex (n = 51), Sapling stem cambium (n = 51), Adult needle(n = 468), Adult shoot apex (n = 69), Adult root (n = 16), Adult stem cambium (n = 51), Adult branch cambium (n = 60), Adult vegetative bud (n = 21), Male cone (n = 60), Female cone (n = 18), Embryo (n = 6), Pollen (n = 3), Ovule (n = 24), Callus (n = 18). [file 12870_2026_8511_MOESM1_ESM.zip › Supplementary/Table S7.xlsx]

## Sheet: Sheet1
		Table S7. The RR collinearity gene pairs between P. tabuliformis and other plant species.
Collinearity gene pairs between P. tabuliformis and A. thaliana		Collinearity gene pairs between P. tabuliformis and G. biloba		Collinearity gene pairs between P. tabuliformis and S.giganteum
RR genes in Pinus tabuliformis	RR genes in A. thaliana	RR genes in Pinus tabuliformis	RR genes in G. biloba	RR genes in Pinus tabuliformis	RR genes in S.giganteum
PtTOC	AT1G74890	PtPRR4	Gb_06535	PtPRR11	SEGI_01478
		PtPRR21	Gb_10442	PtARR8	SEGI_40150
		PtARR8	Gb_19490	PtPRR21	SEGI_03632
		PtARR6	Gb_32182	PtARR9	SEGI_02853
		PtTOC	Gb_08103	PtPRR4	SEGI_00284
		PtPRR14	Gb_15621	PtARR5	SEGI_00480
		PtPRR9	Gb_15501	PtTOC	SEGI_16277
		PtARR7	Gb_15883	PtTOC	SEGI_11051
		PtARR1	Gb_27043	PtTOC	SEGI_03088
		PtARR4	Gb_15501	PtTOC	SEGI_39684
				PtARR7	SEGI_26960
				PtARR4	SEGI_00771
