# Supplementary material for: A circadian repressor promotes flowering via dual repression: PtTOC suppresses the floral inhibitor PtTFL2 in Pinus tabuliformis
Source: BMC Plant Biol. 2026 Mar 19;26:758. doi: 10.1186/s12870-026-08511-z (PMC13123111; doi:10.1186/s12870-026-08511-z)
Supplement: Supplementary file 1 — Supplementary Material 1. Figure. S1. Expression profiles of 19 RR genes exhibiting generally low expression levels in various organs of P. tabuliformis. The analyzed samples included: hypocotyls (n = 36), seedling needles (n = 90), sapling needles (n = 165), Sapling shoot apex (n = 51), Sapling stem cambium (n = 51), Adult needle(n = 468), Adult shoot apex (n = 69), Adult root (n = 16), Adult stem cambium (n = 51), Adult branch cambium (n = 60), Adult vegetative bud (n = 21), Male cone (n = 60), Female cone (n = 18), Embryo (n = 6), Pollen (n = 3), Ovule (n = 24), Callus (n = 18). [file 12870_2026_8511_MOESM1_ESM.zip › Supplementary/Table S8.xlsx]

## Sheet: Sheet1
Table S8 PtTOC protein phosphorylation site prediction
Sequence	#	x	Context	Score	kinase	Answer
PtTOC	513	S	IRYVSRKRL	0.997	unsp	YES
PtTOC	549	S	YGVDSSEDE	0.997	unsp	YES
PtTOC	240	S	LKRSSEGPP	0.996	unsp	YES
PtTOC	7	S	KGSISNSDA	0.991	unsp	YES
PtTOC	235	S	KLELSLKRS	0.989	unsp	YES
PtTOC	291	S	PNQISVGEN	0.988	unsp	YES
PtTOC	550	S	GVDSSEDED	0.987	unsp	YES
PtTOC	477	S	MANLSVSEP	0.985	unsp	YES
PtTOC	557	Y	EDDGYVHGS	0.985	unsp	YES
PtTOC	568	S	LRLTSSPES	0.983	unsp	YES
PtTOC	229	S	QSHDSPKLE	0.979	unsp	YES
PtTOC	239	S	SLKRSSEGP	0.975	unsp	YES
PtTOC	332	S	EAVKSSNRT	0.972	unsp	YES
PtTOC	52	T	TAVSTAREV	0.971	unsp	YES
PtTOC	572	S	SSPESLAGD	0.968	unsp	YES
PtTOC	298	S	ENKASQQET	0.967	unsp	YES
PtTOC	191	S	KKVRSHAGP	0.966	unsp	YES
PtTOC	359	S	NVSMSPEIP	0.963	unsp	YES
PtTOC	14	S	DAGSSVLDR	0.959	unsp	YES
PtTOC	569	S	RLTSSPESL	0.958	unsp	YES
PtTOC	326	S	GLSHSSEAV	0.954	unsp	YES
PtTOC	411	S	NHSMSASMH	0.953	unsp	YES
PtTOC	567	T	ELRLTSSPE	0.893	unsp	YES
PtTOC	58	S	REVVSVLNT	0.89	unsp	YES
PtTOC	172	S	DLSDSNTNS	0.887	unsp	YES
PtTOC	395	S	HDISSLPAS	0.871	PKC	YES
PtTOC	103	S	IVMMSAQDE	0.869	unsp	YES
PtTOC	258	S	GKFLSYPKR	0.859	PKC	YES
PtTOC	280	S	YVNASVQAN	0.859	unsp	YES
PtTOC	511	Y	KKIRYVSRK	0.859	unsp	YES
PtTOC	44	S	LRKCSYQVT	0.81	PKA	YES
PtTOC	532	T	FVRQTNDME	0.804	unsp	YES
PtTOC	357	S	SCNVSMSPE	0.802	unsp	YES
PtTOC	170	S	VSDLSDSNT	0.793	unsp	YES
PtTOC	226	S	VQLQSHDSP	0.792	PKC	YES
PtTOC	5	S	MGKGSISNS	0.79	unsp	YES
PtTOC	324	S	PIGLSHSSE	0.757	unsp	YES
PtTOC	202	T	STQVTPPEC	0.752	unsp	YES
PtTOC	484	T	EPKITQVER	0.751	unsp	YES
PtTOC	351	T	DRLETRSCN	0.75	PKB	YES
PtTOC	271	S	FGGASAFLT	0.73	PKA	YES
PtTOC	426	S	HDVGSHGAP	0.721	PKC	YES
PtTOC	550	S	GVDSSEDED	0.716	CKII	YES
PtTOC	235	S	KLELSLKRS	0.715	PKC	YES
PtTOC	276	Y	AFLTYVNAS	0.703	unsp	YES
PtTOC	45	Y	RKCSYQVTA	0.702	unsp	YES
PtTOC	218	S	LGIMSLALV	0.702	PKA	YES
PtTOC	240	S	LKRSSEGPP	0.688	PKA	YES
PtTOC	5	S	MGKGSISNS	0.687	PKA	YES
PtTOC	92	T	ITRSTCLQR	0.675	PKC	YES
PtTOC	549	S	YGVDSSEDE	0.666	CKII	YES
PtTOC	91	S	YITRSTCLQ	0.657	PKA	YES
PtTOC	449	T	PVNATMPYY	0.657	PKC	YES
PtTOC	33	S	DPTNSQQLL	0.647	DNAPK	YES
PtTOC	298	S	ENKASQQET	0.644	ATM	YES
PtTOC	467	S	TIGSSHAWP	0.628	PKC	YES
PtTOC	532	T	FVRQTNDME	0.627	PKA	YES
PtTOC	209	S	ECEISLCLP	0.625	PKA	YES
PtTOC	275	T	SAFLTYVNA	0.625	PKC	YES
PtTOC	280	S	YVNASVQAN	0.618	PKC	YES
PtTOC	218	S	LGIMSLALV	0.611	DNAPK	YES
PtTOC	572	S	SSPESLAGD	0.609	CKI	YES
PtTOC	199	T	PEISTQVTP	0.601	DNAPK	YES
PtTOC	263	S	YPKRSEVKF	0.6	unsp	YES
PtTOC	87	Y	KMLKYITRS	0.595	unsp	YES
PtTOC	395	S	HDISSLPAS	0.593	DNAPK	YES
PtTOC	7	S	KGSISNSDA	0.592	cdc2	YES
PtTOC	463	T	VAPATIGSS	0.576	PKC	YES
PtTOC	513	S	IRYVSRKRL	0.572	PKA	YES
PtTOC	181	S	TNLFSDDTN	0.571	CKII	YES
PtTOC	298	S	ENKASQQET	0.566	DNAPK	YES
PtTOC	513	S	IRYVSRKRL	0.563	PKC	YES
PtTOC	561	S	YVHGSGELR	0.563	cdc2	YES
PtTOC	409	S	MMNHSMSAS	0.561	DNAPK	YES
PtTOC	44	S	LRKCSYQVT	0.56	cdc2	YES
PtTOC	44	S	LRKCSYQVT	0.553	PKG	YES
PtTOC	263	S	YPKRSEVKF	0.553	PKG	YES
PtTOC	286	T	QANRTPNQI	0.552	p38MAPK	YES
PtTOC	239	S	SLKRSSEGP	0.55	CKI	YES
PtTOC	394	S	NHDISSLPA	0.55	cdc2	YES
PtTOC	557	Y	EDDGYVHGS	0.548	INSR	YES
PtTOC	557	Y	EDDGYVHGS	0.545	EGFR	YES
PtTOC	202	T	STQVTPPEC	0.544	cdk5	YES
PtTOC	477	S	MANLSVSEP	0.544	PKC	YES
PtTOC	51	S	VTAVSTARE	0.543	cdc2	YES
PtTOC	202	T	STQVTPPEC	0.54	CKII	YES
PtTOC	291	S	PNQISVGEN	0.54	cdc2	YES
PtTOC	199	T	PEISTQVTP	0.538	ATM	YES
PtTOC	513	S	IRYVSRKRL	0.538	PKG	YES
PtTOC	14	S	DAGSSVLDR	0.534	PKC	YES
PtTOC	172	S	DLSDSNTNS	0.532	cdc2	YES
PtTOC	351	T	DRLETRSCN	0.532	RSK	YES
PtTOC	463	T	VAPATIGSS	0.531	p38MAPK	YES
PtTOC	568	S	LRLTSSPES	0.53	PKA	YES
PtTOC	466	S	ATIGSSHAW	0.528	PKG	YES
PtTOC	477	S	MANLSVSEP	0.523	CKII	YES
PtTOC	229	S	QSHDSPKLE	0.519	p38MAPK	YES
PtTOC	359	S	NVSMSPEIP	0.519	p38MAPK	YES
PtTOC	33	S	DPTNSQQLL	0.517	ATM	YES
PtTOC	409	S	MMNHSMSAS	0.517	unsp	YES
PtTOC	298	S	ENKASQQET	0.516	CKII	YES
PtTOC	484	T	EPKITQVER	0.516	PKG	YES
PtTOC	174	T	SDSNTNSTN	0.515	cdc2	YES
PtTOC	226	S	VQLQSHDSP	0.513	cdc2	YES
PtTOC	327	S	LSHSSEAVK	0.511	cdc2	YES
PtTOC	14	S	DAGSSVLDR	0.504	cdc2	YES
PtTOC	326	S	GLSHSSEAV	0.504	cdc2	YES
PtTOC	359	S	NVSMSPEIP	0.504	CKI	YES
PtTOC	557	Y	EDDGYVHGS	0.504	SRC	YES
PtTOC	167	S	DMLVSDLSD	0.501	CKII	YES
PtTOC	572	S	SSPESLAGD	0.501	DNAPK	YES
Sequence: the sequence name; #: the position of the residue in the sequence; x : the residue in one-letter code; Context: the sequence context of the residue, shown as a 9-residue subsequence centered on the residue; Score: the prediction score (a value in the range [0.000-1.000]; the scores above 0.500 indicate positive predictions); Kinase: the active kinase or the string "unsp" for non-specifi…
